# Supplementary material for: WGS-based telomere length analysis in Dutch family trios implicates stronger maternal inheritance and a role for RRM1 gene
Source: Sci Rep. 2019 Dec 10;9:18758. doi: 10.1038/s41598-019-55109-7 (PMC6904582; doi:10.1038/s41598-019-55109-7)
Supplement: Supplementary file 2 — Supplementary datasheet 1 [file 41598_2019_55109_MOESM2_ESM.xlsx]

## Sheet: README
WGS-based telomere length analysis in Dutch family trios implicates stronger maternal inheritance and a role for RRM1 gene Lilit Nersisyan*,1, Maria Nikoghosyan1,2, Genome of the Netherlands Project3, Arsen Arakelyan1,2 1. Bioinformatics Group, Institute of Molecular Biology NAS RA, 7 Hasratyan str., 0014, Yerevan, Armenia 2. Institute of Biomedicine and Pharmacy, Russian-Armenian University, 123…
This datasheets contains resulsts for association tests for telomere length performed with Plink, Merlin and multiple linear regression analyses. The reason for undertaking multiple approaches was that each of these tests had their own limiations explained in the text. The following sheets are found here:
Plink 1.9 family tests		Quantitative family based association test, Plink version 1.9
MLR_inheritance_model		Multiple linear regression test with the model MTL ~ Age + mMTL + fMTL + MAC + PAC + SNV
Plink regression, children		Simple linear regression test on the population of children only, Plink version 1.9
Plink regression, parents		Simple linear regression test on the population of parents only, Plink version 1.9
Merlin 1.1.2 family tests		Quantitative family based association test, Merlin version 1.1.2

## Sheet: Plink 1.9 family tests
CHR	SNP	BP	A1	TEST	NIND	BETA	STAT	RAW_P	EMP_P	SYMBOL
14	rs1285767	91797121	G	TOT	739	513.7	5.979	3.497e-09	4.3e-07	CCDC88C
5	rs185870422	158726422	A	TOT	688	-1083	-5.382	1.01e-07	5.5e-07	-
11	rs1042858	4159466	G	TOT	732	892.3	5.66	2.175e-08	9e-07	RRM1
10	rs61837313	383107	G	TOT	703	-1040	-5.446	7.13e-08	1.24e-06	DIP2C
14	rs17098254	61822524	T	TOT	673	-1120	-5.288	1.676e-07	1.51e-06	PRKCH
4	rs7679381	60334946	G	TOT	738	451.6	5.479	5.872e-08	1.56e-06	-
15	rs62010912	54221349	T	TOT	748	1034	6.08	1.915e-09	1.58e-06	-
15	rs62010931	54224817	C	TOT	748	1037	6.044	2.368e-09	1.72e-06	-
4	rs66638519	60333695	T	TOT	748	448	5.467	6.239e-08	1.86e-06	-
11	rs4910909	4169112	G	TOT	745	808.3	5.326	1.331e-07	2e-06	RRM1
3	rs1382845	151812243	G	TOT	743	-614	-5.175	2.935e-07	2.03e-06	-
3	rs325755	151831566	C	TOT	748	-612.4	-5.219	2.336e-07	2.07e-06	-
11	rs4910905	4166224	T	TOT	748	805.6	5.345	1.205e-07	2.27e-06	RRM1
4	rs7658684	60330880	C	TOT	735	451.6	5.522	4.665e-08	2.37e-06	-
21	rs484678	40942533	G	TOT	739	-468.5	-5.146	3.415e-07	2.46e-06	B3GALT5
4	rs7654800	60345119	G	TOT	748	439.2	5.335	1.268e-07	2.86e-06	-
4	rs60123413	60346331	T	TOT	736	441.6	5.321	1.376e-07	3.2e-06	-
4	rs10517465	60335008	G	TOT	745	431	5.309	1.455e-07	3.26e-06	-
11	rs10767851	4161128	G	TOT	748	805.6	5.262	1.865e-07	3.29e-06	RRM1
12	rs6489372	170346	C	TOT	688	-1087	-5.16	3.238e-07	3.36e-06	-
11	rs11031123	4167493	T	TOT	745	804	5.25	1.988e-07	3.41e-06	RRM1
4	rs57433572	60346220	A	TOT	747	438.3	5.327	1.327e-07	3.43e-06	-
11	rs2284451	4155132	C	TOT	745	818.7	5.254	1.945e-07	3.54e-06	RRM1
11	rs4243967	4162002	A	TOT	745	818.7	5.254	1.945e-07	3.54e-06	RRM1
11	rs7940497	4157513	A	TOT	748	789.5	5.202	2.552e-07	3.59e-06	RRM1
4	rs4532268	60383644	G	TOT	738	-434.7	-5.331	1.303e-07	3.75e-06	-
11	rs10742245	4163561	T	TOT	745	800	5.227	2.235e-07	3.79e-06	RRM1
16	rs6600143	201389	C	TOT	745	465.9	5.24	2.093e-07	3.82e-06	HBZ
4	rs34280847	60338253	T	TOT	742	436	5.303	1.505e-07	3.84e-06	-
21	rs510750	40943106	C	TOT	742	-457.4	-5.044	5.741e-07	3.85e-06	B3GALT5
3	rs518659	151834101	T	TOT	748	-592.9	-5.047	5.641e-07	4.02e-06	-
4	rs1511409	60344555	G	TOT	748	434.5	5.282	1.68e-07	4.04e-06	-
21	rs614610	40943047	G	TOT	742	-458.2	-5.046	5.697e-07	4.06e-06	B3GALT5
3	rs473170	151830017	T	TOT	745	-588.8	-5.002	7.094e-07	4.27e-06	-
21	rs599045	40944229	A	TOT	739	-460.1	-5.073	4.967e-07	4.37e-06	B3GALT5
16	rs2541602	195732	T	TOT	729	455.1	5.258	1.916e-07	4.38e-06	-
16	rs4984855	283491	A	TOT	745	-621	-5.394	9.249e-08	4.43e-06	LUC7L,FAM234A
9	rs7865182	4469703	C	TOT	739	465	5.266	1.83e-07	4.49e-06	-
14	rs58562861	34048239	G	TOT	748	-567.5	-5.123	3.824e-07	4.53e-06	NPAS3
4	rs1117491	60347355	G	TOT	748	432.9	5.256	1.925e-07	4.59e-06	-
11	rs1662162	4115264	T	TOT	745	785.6	5.147	3.398e-07	4.64e-06	RRM1,STIM1
11	rs4910601	4170597	C	TOT	748	778.2	5.14	3.512e-07	4.68e-06	RRM1
3	rs2114395	151855790	A	TOT	748	-582.7	-4.963	8.607e-07	4.76e-06	-
3	rs325727	151859217	A	TOT	748	-582.7	-4.963	8.607e-07	4.76e-06	-
4	rs7671683	60335703	T	TOT	736	432.5	5.242	2.083e-07	4.83e-06	-
3	rs504414	151801627	G	TOT	745	-585.5	-4.993	7.418e-07	4.85e-06	-
3	rs325796	151873173	G	TOT	745	-585.6	-5.019	6.497e-07	4.88e-06	-
21	rs628045	40942375	T	TOT	748	-450.6	-4.985	7.7e-07	5.02e-06	B3GALT5
3	rs325769	151888644	A	TOT	745	-583.1	-4.953	9.032e-07	5.06e-06	-
3	rs325753	151833606	T	TOT	748	-582.5	-4.968	8.414e-07	5.16e-06	-
3	rs186571	151833887	G	TOT	748	-582.5	-4.968	8.414e-07	5.16e-06	-
3	rs178984	151863058	G	TOT	748	-578.5	-4.938	9.744e-07	5.17e-06	-
3	rs557481	151866394	C	TOT	748	-578.5	-4.938	9.744e-07	5.17e-06	-
3	rs325781	151883726	A	TOT	748	-578.5	-4.938	9.744e-07	5.17e-06	-
3	rs325786	151880172	T	TOT	745	-583	-4.959	8.767e-07	5.19e-06	-
11	rs10767857	4167889	A	TOT	745	789.2	5.145	3.428e-07	5.27e-06	RRM1
4	rs35064280	60338300	G	TOT	739	432.5	5.243	2.07e-07	5.37e-06	-
11	rs232043	4139125	G	TOT	748	783.7	5.131	3.687e-07	5.48e-06	RRM1
11	rs10767850	4160657	T	TOT	748	783.7	5.131	3.687e-07	5.48e-06	RRM1
11	rs4910896	4161556	T	TOT	748	783.7	5.131	3.687e-07	5.48e-06	RRM1
11	rs4910897	4162477	T	TOT	748	783.7	5.131	3.687e-07	5.48e-06	RRM1
11	rs7945413	4162790	T	TOT	748	783.7	5.131	3.687e-07	5.48e-06	RRM1
11	rs7945532	4162875	T	TOT	748	783.7	5.131	3.687e-07	5.48e-06	RRM1
11	rs10767853	4163292	G	TOT	748	783.7	5.131	3.687e-07	5.48e-06	RRM1
11	rs10767855	4163923	A	TOT	748	783.7	5.131	3.687e-07	5.48e-06	RRM1
11	rs7932271	4164167	C	TOT	748	783.7	5.131	3.687e-07	5.48e-06	RRM1
11	rs7946885	4164180	A	TOT	748	783.7	5.131	3.687e-07	5.48e-06	RRM1
11	rs7946987	4164220	A	TOT	748	783.7	5.131	3.687e-07	5.48e-06	RRM1
11	rs2898949	4164967	C	TOT	748	783.7	5.131	3.687e-07	5.48e-06	RRM1
11	rs4910898	4165117	A	TOT	748	783.7	5.131	3.687e-07	5.48e-06	RRM1
11	rs4910899	4165349	G	TOT	748	783.7	5.131	3.687e-07	5.48e-06	RRM1
11	rs4910900	4165366	T	TOT	748	783.7	5.131	3.687e-07	5.48e-06	RRM1
11	rs4910903	4165488	C	TOT	748	783.7	5.131	3.687e-07	5.48e-06	RRM1
11	rs7938727	4165608	G	TOT	748	783.7	5.131	3.687e-07	5.48e-06	RRM1
11	rs10500594	4166986	C	TOT	748	783.7	5.131	3.687e-07	5.48e-06	RRM1
11	rs10835679	4167432	A	TOT	748	783.7	5.131	3.687e-07	5.48e-06	RRM1
11	rs10742246	4167604	A	TOT	748	783.7	5.131	3.687e-07	5.48e-06	RRM1
11	rs7126014	4167997	G	TOT	748	783.7	5.131	3.687e-07	5.48e-06	RRM1
11	rs7115496	4168046	T	TOT	748	783.7	5.131	3.687e-07	5.48e-06	RRM1
11	rs7951836	4168764	C	TOT	748	783.7	5.131	3.687e-07	5.48e-06	RRM1
11	rs4910907	4168851	G	TOT	748	783.7	5.131	3.687e-07	5.48e-06	RRM1
11	rs4910908	4168981	G	TOT	748	783.7	5.131	3.687e-07	5.48e-06	RRM1
11	rs4910911	4169226	G	TOT	748	783.7	5.131	3.687e-07	5.48e-06	RRM1
3	rs325739	151845816	T	TOT	742	-585.8	-4.949	9.257e-07	5.51e-06	-
21	rs601732	40943636	A	TOT	739	-455.6	-5.033	6.073e-07	5.56e-06	B3GALT5
11	rs4910895	4161430	C	TOT	748	768.1	5.087	4.61e-07	5.61e-06	RRM1
11	rs4570574	4170037	A	TOT	748	768.1	5.087	4.61e-07	5.61e-06	RRM1
11	rs2412342	4170762	C	TOT	748	768.1	5.087	4.61e-07	5.61e-06	RRM1
21	rs586795	40944689	C	TOT	748	-452.8	-5	7.139e-07	5.67e-06	B3GALT5
21	rs572926	40945268	T	TOT	748	-452.8	-5	7.139e-07	5.67e-06	B3GALT5
21	rs577473	40945776	G	TOT	748	-452.8	-5	7.139e-07	5.67e-06	B3GALT5
11	rs10835662	4153767	A	TOT	745	786.4	5.128	3.747e-07	5.67e-06	RRM1
11	rs7358436	4144842	A	TOT	745	783.9	5.127	3.768e-07	5.68e-06	RRM1
11	rs11031100	4160852	C	TOT	745	782.6	5.125	3.789e-07	5.69e-06	RRM1
11	rs4910894	4161294	C	TOT	748	782	5.102	4.259e-07	5.8e-06	RRM1
11	rs2412343	4164608	G	TOT	748	782	5.102	4.259e-07	5.8e-06	RRM1
14	rs3742549	81838635	T	TOT	720	-442	-5.098	4.392e-07	5.89e-06	STON2
4	rs1511406	60338699	A	TOT	745	427.7	5.187	2.76e-07	5.92e-06	-
11	rs7950384	4164726	A	TOT	745	799.4	5.126	3.768e-07	5.93e-06	RRM1
11	rs4910910	4169170	G	TOT	745	799.4	5.126	3.768e-07	5.93e-06	RRM1
6	rs3800303	26598188	G	TOT	702	435.4	5.069	5.127e-07	5.98e-06	ABT1
11	rs11031097	4160797	T	TOT	748	778.3	5.11	4.104e-07	6e-06	RRM1
11	rs56336381	4133317	C	TOT	745	792	5.071	5.013e-07	6.02e-06	RRM1
16	rs59428751	283884	C	TOT	731	-625.5	-5.35	1.177e-07	6.05e-06	LUC7L,FAM234A
3	rs4686769	184525951	G	TOT	742	-539.1	-5.19	2.715e-07	6.06e-06	-
3	rs325737	151846639	A	TOT	745	-579.9	-4.916	1.087e-06	6.08e-06	-
11	rs10835674	4163955	A	TOT	745	781.5	5.077	4.845e-07	6.12e-06	RRM1
3	rs725656	184526208	T	TOT	745	-549.7	-5.182	2.838e-07	6.13e-06	-
11	rs992980	4169464	C	TOT	745	783.6	5.077	4.853e-07	6.2e-06	RRM1
3	rs325742	151842875	T	TOT	748	-574.1	-4.908	1.131e-06	6.25e-06	-
3	rs325766	151889764	T	TOT	742	-577.8	-4.898	1.19e-06	6.45e-06	-
11	rs4492817	4161942	A	TOT	745	781.1	5.075	4.908e-07	6.48e-06	RRM1
3	rs325736	151846834	A	TOT	745	-579.5	-4.922	1.058e-06	6.51e-06	-
21	rs630315	40941847	T	TOT	742	-448.9	-4.952	9.106e-07	6.55e-06	B3GALT5
18	rs73380116	5855598	G	TOT	748	-793.4	-4.762	2.308e-06	7.02e-06	-
11	rs10742239	4152413	C	TOT	745	768	5.057	5.358e-07	7.05e-06	RRM1
11	rs145771433	25301137	A	TOT	673	-981.5	-5.277	1.777e-07	7.11e-06	-
11	rs10767854	4163495	C	TOT	748	775.1	5.056	5.382e-07	7.42e-06	RRM1
11	rs2412370	4169931	A	TOT	745	779.1	5.071	5.006e-07	7.49e-06	RRM1
11	rs10767858	4168029	T	TOT	748	767.5	5.036	5.963e-07	7.7e-06	RRM1
3	rs655131	151796309	G	TOT	748	-573.8	-4.879	1.306e-06	7.7e-06	-
16	rs11641681	272349	A	TOT	727	-630.5	-5.231	2.211e-07	7.8e-06	LUC7L
11	rs10742244	4163558	G	TOT	745	774.5	5.03	6.153e-07	8.11e-06	RRM1
14	rs1958542	34047441	T	TOT	748	-553.7	-4.939	9.688e-07	8.16e-06	NPAS3
11	rs10742247	4167903	A	TOT	739	776.4	5.033	6.059e-07	8.23e-06	RRM1
11	rs10767844	4156661	G	TOT	745	769.7	5.002	7.072e-07	8.36e-06	RRM1
1	rs1336623	35154885	C	TOT	681	-808	-4.875	1.359e-06	8.51e-06	-
6	rs2451740	26616259	T	TOT	739	423.3	5.005	6.98e-07	8.53e-06	-
3	rs657743	151796859	C	TOT	748	-570.4	-4.855	1.466e-06	8.64e-06	-
16	rs2858918	201183	T	TOT	748	451	5.059	5.323e-07	8.69e-06	HBZ
9	rs62581419	139694012	A	TOT	728	581.3	5.242	2.082e-07	8.86e-06	CCDC183
7	rs4382418	83099261	C	TOT	727	-504.4	-4.848	1.526e-06	8.94e-06	SEMA3E
21	rs617260	40942490	C	TOT	745	-440.5	-4.825	1.699e-06	8.97e-06	B3GALT5
21	rs599377	40944211	C	TOT	743	-436	-4.855	1.469e-06	9.07e-06	B3GALT5
16	rs2541600	199540	G	TOT	745	459.5	5.082	4.72e-07	9.09e-06	-
11	rs4910906	4166323	T	TOT	748	763.2	4.976	8.062e-07	9.28e-06	RRM1
4	rs77992813	182982973	A	TOT	745	-784.2	-5.038	5.899e-07	9.57e-06	-
3	rs325791	151875554	T	TOT	745	-569.9	-4.784	2.076e-06	9.63e-06	-
14	rs61607981	34046918	C	TOT	748	-547.2	-4.872	1.349e-06	9.69e-06	NPAS3
11	rs1042927	4159929	C	TOT	748	761.4	4.995	7.337e-07	1.015e-05	RRM1
9	rs4742640	9918976	T	TOT	745	646.6	5.156	3.245e-07	1.035e-05	PTPRD
4	rs4362853	60373686	T	TOT	742	-458.3	-5.106	4.187e-07	1.077e-05	-
19	rs35769057	54594274	C	TOT	739	-415.3	-5.013	6.706e-07	1.09e-05	-
1	rs12073496	153255264	A	TOT	739	846.4	5.136	3.6e-07	1.123e-05	-
3	rs16859344	184560969	C	TOT	745	-518	-4.957	8.873e-07	1.156e-05	VPS8
11	rs1474500	4124112	T	TOT	748	746.9	4.866	1.387e-06	1.158e-05	RRM1
11	rs1036847	4126440	A	TOT	748	746.9	4.866	1.387e-06	1.158e-05	RRM1
3	rs556925	151803306	G	TOT	745	-563.7	-4.786	2.05e-06	1.175e-05	-
11	rs894457	4081504	A	TOT	748	743.4	4.842	1.565e-06	1.204e-05	STIM1
4	rs4441788	60384114	T	TOT	712	-430.4	-4.962	8.736e-07	1.208e-05	-
11	rs1348310	4123345	C	TOT	745	751.5	4.858	1.444e-06	1.231e-05	RRM1
3	rs325724	151857560	G	TOT	742	-563.2	-4.762	2.302e-06	1.235e-05	-
11	rs4910600	4166514	A	TOT	748	756.4	4.93	1.015e-06	1.261e-05	RRM1
16	rs2077088	200073	A	TOT	717	456.8	5.009	6.886e-07	1.266e-05	-
4	rs6817195	60325813	G	TOT	742	414.4	5.001	7.13e-07	1.289e-05	-
4	rs34508890	60327073	C	TOT	745	414.7	5.013	6.692e-07	1.289e-05	-
14	rs797334	34546013	G	TOT	732	-489.1	-4.891	1.235e-06	1.311e-05	-
4	rs12649849	60374006	T	TOT	742	-453.9	-5.043	5.773e-07	1.314e-05	-
16	rs11641118	269906	G	TOT	748	-568.1	-5.029	6.179e-07	1.33e-05	LUC7L
11	rs4910912	4170446	C	TOT	745	731.2	4.826	1.688e-06	1.382e-05	RRM1
1	rs12091731	16087824	T	TOT	745	-537.2	-4.878	1.309e-06	1.396e-05	FBLIM1
21	rs517904	40943901	C	TOT	729	-434.7	-4.801	1.918e-06	1.404e-05	B3GALT5
16	rs3760047	281299	G	TOT	721	-568.8	-5.185	2.817e-07	1.421e-05	LUC7L
4	rs10021450	60374142	C	TOT	748	-449.7	-5.02	6.469e-07	1.425e-05	-
21	rs538329	40940934	G	TOT	745	-432.2	-4.763	2.291e-06	1.44e-05	B3GALT5
4	rs33913764	60329235	G	TOT	748	409	4.963	8.613e-07	1.52e-05	-
4	rs34254715	60327311	A	TOT	742	409.5	4.951	9.145e-07	1.529e-05	-
21	rs646320	40940532	G	TOT	748	-433.7	-4.786	2.05e-06	1.531e-05	B3GALT5
6	rs1447133	55694267	T	TOT	745	-473.8	-5.069	5.052e-07	1.546e-05	BMP5
22	rs7284204	17808574	A	TOT	730	1037	5.405	8.812e-08	1.548e-05	-
6	rs62396201	26668216	A	TOT	745	414.4	4.847	1.524e-06	1.563e-05	-
11	rs10767849	4160641	C	TOT	745	737.7	4.826	1.688e-06	1.6e-05	RRM1
5	rs336463	34795841	T	TOT	748	401.9	4.742	2.533e-06	1.603e-05	RAI14
8	rs7841673	6361710	G	TOT	719	-532.9	-5.118	3.979e-07	1.625e-05	ANGPT2,MCPH1
4	rs353307	60411782	C	TOT	745	-644.9	-4.912	1.108e-06	1.635e-05	-
4	rs2063471	60328405	C	TOT	739	411.3	4.95	9.206e-07	1.714e-05	-
14	rs797336	34546680	C	TOT	710	-466.8	-4.954	9.121e-07	1.79e-05	-
5	rs10054114	75832526	C	TOT	719	425.6	4.886	1.27e-06	1.803e-05	IQGAP2
4	rs2063470	60328488	A	TOT	742	406.4	4.918	1.079e-06	1.825e-05	-
19	rs4808015	16143333	A	TOT	739	412.2	4.809	1.838e-06	1.848e-05	LINC00905
11	rs1735068	4115658	T	TOT	742	753.1	4.87	1.365e-06	1.887e-05	RRM1,STIM1
4	rs10517466	60373763	A	TOT	745	-448.3	-4.97	8.314e-07	1.888e-05	-
19	rs10853796	48600902	G	TOT	738	424.1	4.965	8.558e-07	1.932e-05	PLA2G4C
6	rs3798831	55694752	T	TOT	748	-466.3	-4.995	7.321e-07	1.933e-05	BMP5
14	rs80236290	34041243	G	TOT	745	-517.9	-4.754	2.391e-06	1.934e-05	NPAS3
11	rs4910893	4161230	A	TOT	745	731.6	4.802	1.902e-06	1.947e-05	RRM1
4	rs67089513	60332854	A	TOT	742	404.8	4.898	1.19e-06	1.95e-05	-
2	rs1446751	134514526	G	TOT	741	-483	-4.736	2.608e-06	1.973e-05	-
6	rs10946834	26533664	C	TOT	733	395.1	4.717	2.873e-06	1.998e-05	-
14	rs77785402	34039640	G	TOT	748	-514.2	-4.763	2.288e-06	2.006e-05	NPAS3
4	rs13138230	60374985	A	TOT	745	-442.2	-4.938	9.764e-07	2.03e-05	-
16	rs56007737	287917	G	TOT	726	-577.4	-4.939	9.781e-07	2.159e-05	LUC7L,FAM234A
14	rs61986593	81840659	A	TOT	715	-444.6	-4.796	1.975e-06	2.162e-05	STON2
7	rs4461844	83099323	C	TOT	733	-489.3	-4.641	4.103e-06	2.165e-05	SEMA3E
11	rs6578446	4168641	T	TOT	748	721.8	4.756	2.373e-06	2.176e-05	RRM1
14	rs2300496	90864848	C	TOT	730	-408.1	-4.712	2.935e-06	2.188e-05	CALM1
12	rs55711803	102297262	G	TOT	745	-709.9	-4.86	1.435e-06	2.235e-05	DRAM1
14	rs58281377	34041778	A	TOT	748	-516.1	-4.639	4.127e-06	2.313e-05	NPAS3
11	rs234862	2854514	C	TOT	695	410.3	4.936	1.001e-06	2.338e-05	KCNQ1
14	rs4346123	34047362	C	TOT	748	-464.7	-4.749	2.452e-06	2.368e-05	NPAS3
17	rs4790869	1181622	C	TOT	745	-392.1	-4.767	2.245e-06	2.373e-05	TUSC5
14	rs797382	34537313	C	TOT	742	-453.3	-4.894	1.212e-06	2.376e-05	-
20	rs1326016	54714471	T	TOT	748	748.3	4.861	1.426e-06	2.377e-05	-
6	rs2504565	26656890	A	TOT	745	411.5	4.791	2.004e-06	2.395e-05	ZNF322
17	rs59785107	76163789	C	TOT	671	-973.9	-4.755	2.43e-06	2.415e-05	C17orf99,SYNGR2
2	rs59469539	43127786	C	TOT	745	735.9	4.907	1.139e-06	2.425e-05	-
1	rs2902095	177156357	G	TOT	739	797.3	4.963	8.622e-07	2.46e-05	BRINP2
14	rs8020575	81859521	A	TOT	742	-435.2	-4.687	3.302e-06	2.49e-05	STON2
8	rs7817769	77361032	T	TOT	745	-402.7	-4.604	4.873e-06	2.515e-05	-
4	rs2321531	18773261	T	TOT	748	413	4.869	1.373e-06	2.524e-05	-
3	rs11711955	184526974	C	TOT	748	-442.6	-4.784	2.073e-06	2.565e-05	-
19	rs12980182	54601603	T	TOT	738	-399.6	-4.856	1.463e-06	2.6e-05	OSCAR
17	rs9912004	73594264	A	TOT	735	-696.9	-4.811	1.823e-06	2.614e-05	MYO15B
15	rs4347573	46201369	A	TOT	742	-435.7	-4.722	2.793e-06	2.62e-05	-
6	rs9467805	26583366	T	TOT	742	413.4	4.759	2.338e-06	2.653e-05	-
3	rs16859357	184575434	G	TOT	745	-488.8	-4.731	2.668e-06	2.686e-05	VPS8
3	rs2377115	184525971	T	TOT	730	-504.9	-4.81	1.831e-06	2.71e-05	-
14	rs797335	34546623	A	TOT	730	-457.9	-4.852	1.493e-06	2.71e-05	-
9	rs12339184	84694138	G	TOT	725	745.6	5.052	5.556e-07	2.746e-05	-
6	rs2130657	26650826	T	TOT	745	405.8	4.72	2.816e-06	2.842e-05	ZNF322
6	rs3798833	55688939	A	TOT	748	-456.5	-4.887	1.255e-06	2.846e-05	BMP5
6	rs3823039	55689305	G	TOT	748	-456.5	-4.887	1.255e-06	2.846e-05	BMP5
6	rs17734678	55695376	G	TOT	748	-456.5	-4.887	1.255e-06	2.846e-05	BMP5
6	rs9467804	26583129	T	TOT	736	398.6	4.702	3.079e-06	2.926e-05	-
6	rs2172007	26639777	C	TOT	748	407.8	4.725	2.75e-06	2.949e-05	ZNF322
3	rs10513799	184549539	A	TOT	748	-498.1	-4.74	2.558e-06	2.988e-05	VPS8
6	rs9393729	26514166	T	TOT	705	407.5	4.663	3.728e-06	3.002e-05	-
8	rs11996335	77374126	G	TOT	748	-404.6	-4.584	5.349e-06	3.036e-05	-
6	rs17678251	55708204	A	TOT	748	-450.3	-4.852	1.492e-06	3.186e-05	BMP5
3	rs7340698	184577917	G	TOT	748	-490.4	-4.705	3.028e-06	3.209e-05	VPS8
3	rs6793971	3699874	C	TOT	745	-406.3	-4.752	2.419e-06	3.251e-05	-
5	rs2047731	75830867	G	TOT	742	405.3	4.687	3.297e-06	3.26e-05	IQGAP2
4	rs11733030	14314054	C	TOT	742	-565	-4.55	6.273e-06	3.289e-05	-
8	rs56099375	77372988	T	TOT	748	462.8	4.764	2.277e-06	3.301e-05	-
16	rs36057819	288849	C	TOT	692	-566.6	-4.809	1.864e-06	3.306e-05	LUC7L,FAM234A
14	rs56127015	34053267	C	TOT	748	-457.9	-4.625	4.419e-06	3.356e-05	NPAS3
6	rs79599520	63131479	T	TOT	748	751.3	4.834	1.625e-06	3.356e-05	-
4	rs17224067	182982525	C	TOT	748	-738.6	-4.719	2.831e-06	3.383e-05	-
4	rs56681258	60326962	C	TOT	727	399.2	4.8	1.929e-06	3.387e-05	-
18	rs7240738	5740422	A	TOT	748	-860.1	-4.554	6.133e-06	3.425e-05	-
7	rs7787600	108729850	T	TOT	745	592.1	4.964	8.556e-07	3.428e-05	-
6	rs902410	26664053	T	TOT	745	404	4.707	2.992e-06	3.432e-05	-
16	rs28488835	28354070	G	TOT	691	-918.8	-4.709	3.008e-06	3.451e-05	-
14	rs797380	34533447	A	TOT	745	-480.4	-4.652	3.894e-06	3.459e-05	-
11	rs11234016	84124557	T	TOT	748	-848.6	-4.555	6.128e-06	3.496e-05	DLG2
17	rs79381956	73594791	T	TOT	748	-681.2	-4.645	4.016e-06	3.529e-05	MYO15B
9	rs2479827	98988429	G	TOT	736	421.1	4.582	5.401e-06	3.538e-05	-
8	rs62640329	40849431	G	TOT	748	668.4	4.797	1.942e-06	3.552e-05	-
16	rs2858932	212055	T	TOT	725	460.6	4.942	9.603e-07	3.56e-05	-
3	rs9881074	184600676	G	TOT	742	-490.5	-4.678	3.45e-06	3.585e-05	VPS8
11	rs1662163	4115062	C	TOT	745	729	4.569	5.734e-06	3.602e-05	RRM1,STIM1
14	rs17101556	34041384	G	TOT	748	-503.1	-4.609	4.765e-06	3.605e-05	NPAS3
6	rs2024970	26497520	A	TOT	742	401.7	4.639	4.143e-06	3.621e-05	-
6	rs4871	26545632	A	TOT	736	395.3	4.64	4.122e-06	3.665e-05	HMGN4
1	rs12081206	16087731	C	TOT	745	-511.6	-4.64	4.11e-06	3.671e-05	FBLIM1
14	rs78533255	34051723	C	TOT	748	-507.9	-4.575	5.563e-06	3.676e-05	NPAS3
15	rs12906322	46206490	A	TOT	748	-430.8	-4.699	3.118e-06	3.704e-05	-
20	rs34310398	54686219	A	TOT	748	714.7	4.694	3.188e-06	3.76e-05	-
7	rs3823897	83098858	T	TOT	739	-472.3	-4.467	9.171e-06	3.851e-05	SEMA3E
9	rs74444000	7271867	A	TOT	724	573.3	5.051	5.563e-07	3.882e-05	-
1	rs12084747	34445370	T	TOT	742	425.3	4.923	1.05e-06	3.916e-05	CSMD2
11	rs7104462	4105296	G	TOT	748	623.5	4.668	3.6e-06	3.92e-05	STIM1
14	rs77964444	34050618	T	TOT	748	-511.6	-4.519	7.231e-06	3.952e-05	NPAS3
17	rs7502396	32820151	A	TOT	745	552.4	4.865	1.401e-06	3.976e-05	-
3	rs137894195	101870335	T	TOT	748	-624.4	-4.261	2.292e-05	3.986e-05	ZPLD1
3	rs11720538	184570027	G	TOT	745	-484.7	-4.659	3.772e-06	3.995e-05	VPS8
4	rs62307275	60339344	G	TOT	745	-424.5	-4.764	2.279e-06	4.004e-05	-
2	rs1371401	154088507	G	TOT	736	-601.2	-4.796	1.96e-06	4.023e-05	-
3	rs11710551	184559068	C	TOT	745	-484.2	-4.64	4.115e-06	4.057e-05	VPS8
6	rs7767847	26597893	T	TOT	742	398.3	4.651	3.91e-06	4.063e-05	ABT1
7	rs117787328	99926308	C	TOT	697	-788.8	-4.818	1.779e-06	4.077e-05	PMS2P1
2	rs76497049	43128000	A	TOT	748	710	4.76	2.323e-06	4.112e-05	-
3	rs167809	151902078	G	TOT	748	-471	-4.694	3.19e-06	4.143e-05	-
19	rs117564334	54597255	G	TOT	732	-538.9	-4.503	7.793e-06	4.148e-05	OSCAR
4	rs6812461	182983955	A	TOT	748	-736.5	-4.658	3.785e-06	4.157e-05	-
6	rs1027203	26639332	C	TOT	748	400.7	4.637	4.18e-06	4.169e-05	ZNF322
11	rs2412341	4170922	A	TOT	748	772.3	4.55	6.247e-06	4.188e-05	RRM1
6	rs2494695	26619531	T	TOT	733	402.4	4.644	4.06e-06	4.228e-05	-
14	rs3915221	81866680	A	TOT	742	-400	-4.632	4.283e-06	4.235e-05	STON2
6	rs9295701	26627508	C	TOT	745	396.7	4.632	4.278e-06	4.235e-05	-
7	rs12154267	36525726	C	TOT	745	-476.7	-4.618	4.574e-06	4.282e-05	-
7	rs11978889	158429972	G	TOT	748	654.8	4.831	1.652e-06	4.287e-05	NCAPG2
2	rs6544613	43130520	A	TOT	742	707	4.724	2.773e-06	4.298e-05	-
6	rs10807009	26560620	T	TOT	729	387.9	4.523	7.112e-06	4.305e-05	-
16	rs11248914	293562	C	TOT	748	-426	-4.796	1.957e-06	4.328e-05	LUC7L,FAM234A
5	rs7707801	75831037	C	TOT	742	403.5	4.65	3.927e-06	4.341e-05	IQGAP2
6	rs9461273	26584526	A	TOT	741	391.7	4.585	5.339e-06	4.367e-05	-
6	rs9461276	26595168	C	TOT	739	393.4	4.613	4.689e-06	4.423e-05	-
14	rs11156803	34052133	C	TOT	745	-452.6	-4.548	6.335e-06	4.436e-05	NPAS3
10	rs7894036	3157731	G	TOT	696	-941.7	-4.609	4.82e-06	4.463e-05	PFKP
6	rs2842797	63080800	A	TOT	748	739.5	4.786	2.051e-06	4.465e-05	-
6	rs3004050	26761646	T	TOT	745	402.6	4.629	4.342e-06	4.493e-05	-
6	rs553713	63502215	C	TOT	745	762.5	4.758	2.347e-06	4.504e-05	-
16	rs4503824	73202551	T	TOT	745	-466.7	-4.672	3.533e-06	4.559e-05	-
1	rs2546	16113037	T	TOT	745	-591.8	-4.602	4.913e-06	4.657e-05	FBLIM1
15	rs1918502	46206700	A	TOT	748	-424.2	-4.624	4.438e-06	4.684e-05	-
9	rs7048833	132168169	G	TOT	733	-539	-4.632	4.291e-06	4.699e-05	-
7	rs11765320	83007190	C	TOT	748	-506.7	-4.491	8.202e-06	4.777e-05	SEMA3E
6	rs2451712	26661388	T	TOT	745	394.4	4.595	5.082e-06	4.803e-05	ZNF322
5	rs193491	136036595	C	TOT	748	408	4.747	2.474e-06	4.811e-05	-
14	rs712300	34530939	G	TOT	742	-427.9	-4.652	3.901e-06	4.821e-05	-
16	rs11866815	387867	T	TOT	727	-476.6	-4.734	2.646e-06	4.832e-05	AXIN1
8	rs62640330	40851744	T	TOT	739	620.5	4.655	3.847e-06	4.836e-05	-
4	rs7675174	18774365	C	TOT	742	459.9	4.723	2.783e-06	4.838e-05	-
5	rs9986116	149113096	T	TOT	745	459.4	4.584	5.355e-06	4.85e-05	PPARGC1B
4	rs13143351	60325495	T	TOT	736	389.7	4.668	3.609e-06	4.85e-05	-
4	rs12505522	18762579	A	TOT	748	454.2	4.709	2.975e-06	4.865e-05	-
16	rs77475871	289694	C	TOT	745	-424.8	-4.797	1.942e-06	4.875e-05	LUC7L,FAM234A
9	rs1777008	93036202	A	TOT	748	390.9	4.669	3.59e-06	4.932e-05	-
17	rs2915444	70736751	G	TOT	745	-482.9	-4.46	9.479e-06	5.002e-05	SLC39A11
6	rs2451731	26624822	C	TOT	745	391.5	4.586	5.3e-06	5.016e-05	-
18	rs12967042	77335051	T	TOT	745	829	4.86	1.435e-06	5.045e-05	-
9	rs1410856	93033040	T	TOT	748	389.9	4.651	3.915e-06	5.069e-05	-
9	rs1754066	93034365	C	TOT	748	389.9	4.651	3.915e-06	5.069e-05	-
9	rs2798063	93034817	A	TOT	748	389.9	4.651	3.915e-06	5.069e-05	-
15	rs8034733	46198852	G	TOT	745	-424.2	-4.597	5.046e-06	5.071e-05	-
17	rs75169949	73593507	T	TOT	745	-669.1	-4.594	5.113e-06	5.077e-05	MYO15B
20	rs6063988	52381828	G	TOT	715	394.3	4.656	3.84e-06	5.079e-05	-
3	rs10937190	184523185	G	TOT	742	-428.6	-4.596	5.064e-06	5.08e-05	-
6	rs2504566	26660488	C	TOT	748	389.9	4.582	5.391e-06	5.083e-05	ZNF322
6	rs1334742	63280452	G	TOT	748	738.1	4.745	2.496e-06	5.11e-05	-
6	rs6932865	26540166	A	TOT	748	384.3	4.539	6.597e-06	5.137e-05	HMGN4
6	rs2494701	26634432	T	TOT	748	391.1	4.581	5.431e-06	5.162e-05	ZNF322
16	rs739998	316890	C	TOT	688	-388.7	-4.511	7.603e-06	5.221e-05	LUC7L,FAM234A,RGS11
14	rs147492398	44069830	C	TOT	693	640.8	4.675	3.535e-06	5.242e-05	-
15	rs8035753	46198690	A	TOT	742	-421.1	-4.568	5.757e-06	5.26e-05	-
6	rs12207468	55718061	T	TOT	720	-423.5	-4.641	4.119e-06	5.352e-05	BMP5
21	rs2064056	36595108	T	TOT	748	-457.3	-4.646	3.993e-06	5.362e-05	RUNX1
19	rs11669758	988096	C	TOT	732	-415.7	-4.592	5.162e-06	5.399e-05	WDR18
14	rs10145707	81845900	A	TOT	748	-391.2	-4.589	5.227e-06	5.427e-05	STON2
6	rs34453863	26628005	C	TOT	748	395.2	4.565	5.839e-06	5.428e-05	-
15	rs35853056	46208291	A	TOT	742	-420.1	-4.582	5.392e-06	5.431e-05	-
20	rs6052794	4698831	A	TOT	745	-451.1	-4.33	1.696e-05	5.445e-05	-
15	rs35571607	46208294	G	TOT	745	-419.2	-4.568	5.763e-06	5.448e-05	-
10	rs4148917	73731442	A	TOT	736	-553.2	-4.574	5.603e-06	5.467e-05	ANAPC16,CHST3
6	rs2494716	26662736	C	TOT	742	392.6	4.563	5.912e-06	5.468e-05	-
6	rs12211224	26901176	G	TOT	696	407.7	4.68	3.447e-06	5.478e-05	GUSBP2
15	rs676885	53715721	C	TOT	748	-391.1	-4.566	5.825e-06	5.521e-05	-
12	rs11062023	2032253	T	TOT	736	400.1	4.559	6.011e-06	5.525e-05	-
2	rs4953682	43128748	G	TOT	748	698.3	4.652	3.886e-06	5.546e-05	-
7	rs73190643	108739071	G	TOT	748	554.1	4.801	1.911e-06	5.572e-05	-
14	rs12434248	81838516	A	TOT	745	-392	-4.581	5.432e-06	5.59e-05	STON2
9	rs62568200	107676577	C	TOT	739	-606.9	-4.433	1.072e-05	5.601e-05	ABCA1
14	rs12589229	91820675	T	TOT	739	-414.6	-4.702	3.07e-06	5.609e-05	CCDC88C
6	rs11753482	30929898	A	TOT	748	766.4	4.565	5.829e-06	5.615e-05	-
9	rs66775436	99171381	C	TOT	748	-476.8	-4.371	1.414e-05	5.616e-05	ZNF367
3	rs1000270	184607480	G	TOT	748	-469.8	-4.553	6.164e-06	5.621e-05	VPS8
3	rs4286408	184619329	C	TOT	748	-469.6	-4.571	5.69e-06	5.669e-05	VPS8
11	rs1488675	45572492	G	TOT	736	430.7	4.781	2.11e-06	5.781e-05	-
1	rs10737910	16109669	C	TOT	748	-574.6	-4.521	7.146e-06	5.784e-05	FBLIM1
15	rs2463374	46220987	G	TOT	745	-421.1	-4.553	6.169e-06	5.784e-05	-
4	rs60596699	18753819	T	TOT	745	450.9	4.698	3.126e-06	5.806e-05	-
7	rs7806077	108729486	C	TOT	748	563.1	4.815	1.783e-06	5.848e-05	-
7	rs188899865	22057421	T	TOT	679	-968.5	-4.561	6.036e-06	5.923e-05	-
9	rs913623	93035692	A	TOT	745	386.9	4.619	4.545e-06	5.971e-05	-
11	rs6578440	4098623	G	TOT	724	645.4	4.639	4.152e-06	6.096e-05	STIM1
8	rs2442635	6367302	G	TOT	742	381.3	4.591	5.174e-06	6.137e-05	ANGPT2,MCPH1
16	rs8060349	197669	A	TOT	712	411.5	4.623	4.49e-06	6.137e-05	-
4	rs148389731	128934795	A	TOT	730	-717.3	-4.588	5.268e-06	6.145e-05	ABHD18
7	rs2722989	83101090	A	TOT	748	-457.3	-4.37	1.418e-05	6.145e-05	SEMA3E
2	rs7584423	43128955	A	TOT	748	705.5	4.645	4.019e-06	6.19e-05	-
7	rs2713187	83101085	A	TOT	748	-452.1	-4.359	1.489e-05	6.207e-05	SEMA3E
14	rs2145122	81848654	T	TOT	745	-387.5	-4.541	6.538e-06	6.215e-05	STON2
8	rs2442633	6368314	C	TOT	745	381	4.61	4.737e-06	6.228e-05	ANGPT2,MCPH1
14	rs4089876	81859994	T	TOT	748	-390.8	-4.539	6.601e-06	6.248e-05	STON2
11	rs6485508	44343616	A	TOT	745	-781.1	-4.415	1.16e-05	6.267e-05	-
2	rs2292650	11264529	G	TOT	742	463.2	4.573	5.636e-06	6.29e-05	FLJ33534
19	rs6512084	16173953	T	TOT	731	-393.5	-4.44	1.041e-05	6.29e-05	-
19	rs186804900	39116367	C	TOT	705	-847.2	-4.38	1.368e-05	6.318e-05	EIF3K
7	rs2722987	83100899	C	TOT	745	-456.1	-4.346	1.583e-05	6.343e-05	SEMA3E
14	rs12432021	81878043	G	TOT	745	-414.3	-4.56	5.971e-06	6.351e-05	STON2
14	rs12437349	81838497	C	TOT	748	-387.9	-4.542	6.486e-06	6.41e-05	STON2
14	rs10145634	81845858	A	TOT	748	-387.9	-4.542	6.486e-06	6.41e-05	STON2
14	rs7160190	81861575	C	TOT	748	-387.9	-4.542	6.486e-06	6.41e-05	STON2
15	rs112197894	93071613	A	TOT	736	-467.8	-4.598	5.012e-06	6.429e-05	-
6	rs9393728	26509330	G	TOT	742	381.7	4.481	8.609e-06	6.444e-05	BTN1A1
9	rs10114917	27401404	A	TOT	742	-406.6	-4.401	1.238e-05	6.451e-05	MOB3B
6	rs62404966	55712124	T	TOT	745	-440.4	-4.676	3.478e-06	6.515e-05	BMP5
15	rs2899386	46199761	A	TOT	745	-416.8	-4.509	7.582e-06	6.618e-05	-
8	rs56409210	141263640	C	TOT	745	645.2	4.887	1.253e-06	6.651e-05	TRAPPC9
6	rs208967	62782933	C	TOT	745	728.7	4.677	3.457e-06	6.652e-05	KHDRBS2
7	rs2713184	83100409	T	TOT	748	-452.2	-4.319	1.781e-05	6.709e-05	SEMA3E
18	rs12967912	77330385	A	TOT	748	813.9	4.769	2.228e-06	6.711e-05	-
14	rs10147025	81849167	C	TOT	745	-385.4	-4.517	7.287e-06	6.712e-05	STON2
15	rs35127756	46208067	T	TOT	748	-414.7	-4.515	7.345e-06	6.714e-05	-
1	rs12072000	34445919	C	TOT	748	410.1	4.767	2.243e-06	6.716e-05	CSMD2
1	rs10157867	19865314	A	TOT	748	638.4	4.673	3.529e-06	6.761e-05	-
4	rs62327493	118655921	C	TOT	695	-470.3	-4.65	3.972e-06	6.765e-05	-
2	rs78687513	43120430	G	TOT	748	682.6	4.625	4.425e-06	6.799e-05	-
2	rs59522541	43124894	G	TOT	748	682.6	4.625	4.425e-06	6.799e-05	-
2	rs57627685	43125263	C	TOT	748	682.6	4.625	4.425e-06	6.799e-05	-
3	rs11717139	184597080	G	TOT	745	-466.1	-4.516	7.333e-06	6.806e-05	VPS8
14	rs3891132	81855302	C	TOT	745	-386.5	-4.522	7.127e-06	6.82e-05	STON2
6	rs13207371	26591074	A	TOT	745	391.7	4.519	7.236e-06	6.86e-05	-
7	rs12667396	108722025	G	TOT	748	557.8	4.773	2.184e-06	6.896e-05	-
1	rs2862161	16115970	G	TOT	748	-578.3	-4.5	7.867e-06	6.903e-05	-
1	rs142191418	61949997	C	TOT	721	-1016	-4.378	1.377e-05	6.908e-05	-
15	rs62007700	46204558	T	TOT	742	-414.5	-4.508	7.603e-06	6.908e-05	-
16	rs12719805	394768	C	TOT	722	-471.9	-4.623	4.481e-06	6.965e-05	AXIN1
11	rs6485621	45359591	T	TOT	748	-386.5	-4.465	9.264e-06	6.973e-05	-
7	rs74194275	158944915	T	TOT	700	-505.6	-4.522	7.185e-06	7.031e-05	-
15	rs12907303	46206558	C	TOT	745	-413.1	-4.526	7.01e-06	7.039e-05	-
14	rs34596952	81872700	C	TOT	748	-390.3	-4.591	5.18e-06	7.047e-05	STON2
17	rs58007130	43353269	T	TOT	739	557.8	4.653	3.872e-06	7.049e-05	MAP3K14
14	rs4083463	81856323	A	TOT	748	-403.9	-4.414	1.163e-05	7.079e-05	STON2
1	rs938295	16087260	T	TOT	727	-498.5	-4.533	6.802e-06	7.11e-05	FBLIM1
19	rs147247935	21751474	C	TOT	740	701.4	4.548	6.324e-06	7.118e-05	-
2	rs36021620	66637038	G	TOT	673	-436.1	-4.762	2.355e-06	7.209e-05	-
2	rs12692204	238405128	A	TOT	748	-718	-4.305	1.892e-05	7.232e-05	MLPH
3	rs56258753	101818640	C	TOT	748	-582.9	-4.088	4.822e-05	7.232e-05	ZPLD1
3	rs76035379	101842319	A	TOT	748	-582.9	-4.088	4.822e-05	7.232e-05	ZPLD1
1	rs4661337	16118218	C	TOT	738	-589	-4.46	9.468e-06	7.276e-05	-
16	rs1125496	52276740	C	TOT	736	534.5	4.743	2.536e-06	7.285e-05	-
7	rs2713185	83100453	T	TOT	748	-452.1	-4.298	1.954e-05	7.364e-05	SEMA3E
3	rs9818791	61997800	G	TOT	748	615.6	4.685	3.321e-06	7.451e-05	PTPRG
11	rs6578445	4154336	A	TOT	748	770.1	4.447	1.005e-05	7.495e-05	RRM1
11	rs10835678	4167416	G	TOT	748	770.1	4.447	1.005e-05	7.495e-05	RRM1
11	rs7115615	4168140	T	TOT	748	770.1	4.447	1.005e-05	7.495e-05	RRM1
3	rs79563416	101816512	A	TOT	748	-578.9	-4.069	5.228e-05	7.544e-05	ZPLD1
12	rs1185534	81338153	C	TOT	745	463.1	4.481	8.605e-06	7.547e-05	-
9	rs2150337	27398878	C	TOT	748	-399.5	-4.38	1.354e-05	7.552e-05	MOB3B
7	rs2371779	83099201	C	TOT	736	-466.8	-4.35	1.551e-05	7.588e-05	SEMA3E
9	rs10811065	18922854	C	TOT	744	-430.7	-4.452	9.813e-06	7.603e-05	-
11	rs896327	45554661	G	TOT	745	454.5	4.63	4.309e-06	7.606e-05	-
2	rs138662323	202477848	A	TOT	736	-404.7	-4.535	6.738e-06	7.64e-05	ALS2CR11
8	rs13268969	72732628	A	TOT	745	-410.9	-4.355	1.52e-05	7.663e-05	-
6	rs62394558	26604650	A	TOT	748	385.8	4.454	9.74e-06	7.69e-05	-
14	rs11159498	81834420	G	TOT	748	-383.8	-4.5	7.886e-06	7.759e-05	STON2
14	rs9323700	81834672	A	TOT	748	-383.8	-4.5	7.886e-06	7.759e-05	STON2
15	rs12915393	46204984	T	TOT	745	-411	-4.46	9.471e-06	7.761e-05	-
6	rs1056667	26510564	C	TOT	745	372.3	4.402	1.228e-05	7.766e-05	BTN1A1
21	rs2834847	36588180	C	TOT	745	-432.9	-4.494	8.118e-06	7.799e-05	RUNX1
6	rs79447522	26641627	T	TOT	693	392.6	4.493	8.223e-06	7.858e-05	ZNF322
14	rs11629261	81847432	T	TOT	748	-381.1	-4.473	8.934e-06	7.889e-05	STON2
3	rs77108935	101856734	T	TOT	736	-619.9	-4.121	4.201e-05	7.93e-05	ZPLD1
1	rs61854048	247095477	C	TOT	668	-457.5	-4.563	5.994e-06	7.988e-05	AHCTF1
1	rs11800159	153253562	A	TOT	748	734.7	4.644	4.043e-06	8.032e-05	-
7	rs73190633	108730050	C	TOT	748	550.2	4.732	2.663e-06	8.063e-05	-
3	rs2377107	184587874	G	TOT	748	-461.7	-4.469	9.093e-06	8.078e-05	VPS8
3	rs11714752	184598662	C	TOT	748	-461.7	-4.469	9.093e-06	8.078e-05	VPS8
3	rs4324453	184621870	T	TOT	748	-461.7	-4.469	9.093e-06	8.078e-05	VPS8
19	rs12985255	54601916	A	TOT	745	-372.2	-4.496	8.035e-06	8.091e-05	OSCAR
14	rs61986598	81856865	A	TOT	748	-401.9	-4.38	1.359e-05	8.103e-05	STON2
6	rs12525684	26483910	C	TOT	733	386.1	4.463	9.336e-06	8.126e-05	LOC285819
7	rs78072666	118661	A	TOT	748	-601.3	-4.406	1.205e-05	8.133e-05	-
12	rs17032046	102300819	G	TOT	739	-674.9	-4.619	4.542e-06	8.135e-05	DRAM1
9	rs442686	98986347	C	TOT	745	405.5	4.382	1.347e-05	8.139e-05	-
3	rs9826722	64316392	G	TOT	748	448.9	4.413	1.171e-05	8.165e-05	-
1	rs2782649	43905819	C	TOT	730	402.4	4.666	3.647e-06	8.212e-05	SZT2
2	rs115574192	110091425	G	TOT	736	637.5	4.758	2.358e-06	8.293e-05	SH3RF3
7	rs78002989	108689594	T	TOT	748	792.3	4.605	4.852e-06	8.296e-05	-
3	rs145445872	101847003	T	TOT	748	-580.1	-4.058	5.47e-05	8.314e-05	ZPLD1
8	rs10505156	112300281	T	TOT	741	-418.6	-4.476	8.821e-06	8.515e-05	-
1	rs7552462	16120051	T	TOT	736	-560.1	-4.45	9.912e-06	8.566e-05	-
1	rs11810123	34450465	A	TOT	724	424.6	4.611	4.743e-06	8.589e-05	CSMD2
4	rs3828531	40578403	T	TOT	727	530.1	4.797	1.958e-06	8.594e-05	RBM47
15	rs12904461	46203203	G	TOT	748	-408.9	-4.449	9.945e-06	8.617e-05	-
4	rs16890073	14302221	T	TOT	748	-555.3	-4.338	1.637e-05	8.681e-05	-
2	rs963952	154089183	A	TOT	748	-566	-4.563	5.887e-06	8.743e-05	-
7	rs183664425	45844213	C	TOT	685	-849.3	-4.321	1.782e-05	8.765e-05	-
3	rs2305240	184567039	A	TOT	739	-474	-4.468	9.136e-06	8.797e-05	VPS8
7	rs10261533	83099064	G	TOT	748	-444.3	-4.261	2.297e-05	8.804e-05	SEMA3E
11	rs4910883	4102517	T	TOT	748	601.9	4.461	9.408e-06	8.805e-05	STIM1
11	rs10767827	4102808	T	TOT	748	601.9	4.461	9.408e-06	8.805e-05	STIM1
18	rs35239940	77334484	T	TOT	748	794.5	4.691	3.232e-06	8.81e-05	-
18	rs34971330	77334492	T	TOT	748	794.5	4.691	3.232e-06	8.81e-05	-
9	rs6475995	27407131	A	TOT	739	-393.4	-4.339	1.63e-05	8.812e-05	MOB3B
20	rs16993103	755027	C	TOT	742	541.8	4.659	3.761e-06	8.847e-05	-
20	rs6037939	4699419	C	TOT	747	-429.4	-4.369	1.428e-05	8.85e-05	-
6	rs35355150	26526039	A	TOT	742	371.9	4.349	1.562e-05	8.855e-05	HCG11
5	rs12657780	55773118	T	TOT	748	-683.3	-4.255	2.353e-05	8.866e-05	-
14	rs9323702	81846334	C	TOT	745	-381.5	-4.461	9.41e-06	8.896e-05	STON2
14	rs8021742	81847125	T	TOT	745	-382.2	-4.465	9.245e-06	8.9e-05	STON2
16	rs7189020	304803	T	TOT	728	-400	-4.58	5.477e-06	8.911e-05	LUC7L,FAM234A
5	rs2840106	75880324	G	TOT	742	380.5	4.521	7.177e-06	8.922e-05	IQGAP2
16	rs2685118	235660	A	TOT	730	-569.5	-4.557	6.091e-06	8.937e-05	-
1	rs12029016	12128498	A	TOT	742	474.9	4.471	9.015e-06	9.052e-05	TNFRSF8
10	rs10159920	1971491	T	TOT	742	-380.3	-4.526	7.013e-06	9.077e-05	-
4	rs28500504	74299857	C	TOT	709	-743.6	-4.46	9.537e-06	9.084e-05	AFP
7	rs76237039	103600912	T	TOT	745	735.5	4.716	2.868e-06	9.084e-05	RELN
3	rs6762984	184617132	A	TOT	748	-458.8	-4.433	1.067e-05	9.221e-05	VPS8
9	rs2476917	98988364	C	TOT	742	404.3	4.359	1.492e-05	9.229e-05	-
14	rs1569011	81853291	A	TOT	745	-380.8	-4.463	9.314e-06	9.233e-05	STON2
11	rs217719	1995223	A	TOT	717	454.8	4.578	5.532e-06	9.247e-05	-
14	rs712293	34540895	T	TOT	741	-443.1	-4.397	1.258e-05	9.258e-05	-
14	rs10146491	81833749	G	TOT	745	-380.2	-4.456	9.619e-06	9.266e-05	STON2
14	rs12435764	81836866	G	TOT	745	-401.4	-4.351	1.546e-05	9.271e-05	STON2
5	rs2134190	75880810	G	TOT	745	387.5	4.555	6.115e-06	9.292e-05	IQGAP2
5	rs9686939	75836524	G	TOT	748	383.6	4.451	9.866e-06	9.343e-05	IQGAP2
14	rs9652384	81846389	A	TOT	748	-380.8	-4.451	9.863e-06	9.362e-05	STON2
15	rs4480736	46207523	G	TOT	739	-409.9	-4.445	1.016e-05	9.422e-05	-
6	rs9364062	63010852	C	TOT	745	707.4	4.536	6.691e-06	9.449e-05	-
16	rs28472677	56417302	G	TOT	748	443	4.702	3.07e-06	9.51e-05	AMFR
16	rs9921942	56418336	G	TOT	748	443	4.702	3.07e-06	9.51e-05	AMFR
3	rs323611	151905925	A	TOT	745	-493.3	-4.655	3.843e-06	9.547e-05	-
19	rs11083913	48600917	G	TOT	747	393.7	4.599	4.982e-06	9.652e-05	PLA2G4C
3	rs78869851	101882131	T	TOT	748	-574.6	-4.108	4.439e-05	9.659e-05	ZPLD1
2	rs1371400	154088631	A	TOT	748	-568.5	-4.549	6.279e-06	9.67e-05	-
12	rs4764840	102300560	G	TOT	748	-665.1	-4.537	6.649e-06	9.71e-05	DRAM1
18	rs57294727	74882750	A	TOT	745	648.7	4.743	2.526e-06	9.74e-05	-
16	rs12444088	56414342	C	TOT	745	445	4.695	3.177e-06	9.848e-05	AMFR
8	rs139867652	72735712	A	TOT	748	-401.9	-4.283	2.086e-05	9.86e-05	-
18	rs1789126	74881297	A	TOT	742	632.9	4.726	2.74e-06	9.88e-05	-
5	rs1019770	36700538	G	TOT	742	-402.6	-4.394	1.274e-05	9.882e-05	-
5	rs9293687	75839124	G	TOT	748	380.9	4.426	1.104e-05	9.952e-05	IQGAP2
5	rs4235700	75829669	G	TOT	719	394.6	4.48	8.676e-06	9.967e-05	IQGAP2
4	rs12505538	14303509	T	TOT	745	-476.8	-4.477	8.769e-06	9.968e-05	-
4	rs112066021	60270332	A	TOT	739	-873.7	-4.482	8.571e-06	9.97e-05	-	^ p < 0.0001
10	rs143041018	32006330	C	TOT	748	-462.5	-4.49	8.261e-06	9.999e-05	-	v p < 0.001
14	rs9323701	81846115	C	TOT	748	-377	-4.427	1.097e-05	0.0001	STON2
1	rs61357817	153245415	G	TOT	747	725.2	4.613	4.678e-06	0.0001001	-
9	rs10869066	74434237	G	TOT	745	580.3	4.694	3.189e-06	0.0001002	-
9	rs1357726	74472930	T	TOT	742	590.7	4.76	2.327e-06	0.0001008	-
11	rs2044876	45396350	A	TOT	745	-394.6	-4.458	9.543e-06	0.0001008	-
3	rs7638317	184594232	A	TOT	748	-461.5	-4.406	1.207e-05	0.0001012	VPS8
6	rs9351261	65171419	C	TOT	742	-383.9	-4.442	1.027e-05	0.0001014	EYS
1	rs55732265	153245480	G	TOT	745	718.8	4.562	5.928e-06	0.0001014	-
12	rs4764841	102300677	G	TOT	748	-656.5	-4.453	9.756e-06	0.0001016	DRAM1
15	rs35621124	46207744	T	TOT	748	-405	-4.407	1.201e-05	0.0001018	-
16	rs13331718	56457704	C	TOT	748	439.7	4.683	3.351e-06	0.0001023	AMFR
16	rs7498932	387037	C	TOT	700	-472	-4.642	4.119e-06	0.0001031	LUC7L,AXIN1
18	rs73414875	33060286	C	TOT	748	401.2	4.473	8.921e-06	0.000104	INO80C
11	rs896344	45554951	G	TOT	745	446.3	4.542	6.505e-06	0.0001043	-
14	rs10151523	81840067	T	TOT	745	-376.7	-4.406	1.207e-05	0.0001056	STON2
5	rs7713954	75832539	C	TOT	721	392.4	4.465	9.292e-06	0.0001058	IQGAP2
10	rs10751824	1969373	G	TOT	748	-379.3	-4.499	7.901e-06	0.0001058	-
14	rs3853417	81835903	G	TOT	745	-379.1	-4.418	1.146e-05	0.0001059	STON2
16	rs2909027	201838	C	TOT	738	403.5	4.521	7.187e-06	0.0001061	HBZ
4	rs55772334	183800114	C	TOT	748	-549.1	-4.315	1.813e-05	0.0001073	-
16	rs9788833	292772	C	TOT	739	-410.6	-4.606	4.829e-06	0.0001075	LUC7L,FAM234A
5	rs905162	75878994	A	TOT	742	384.6	4.549	6.305e-06	0.0001077	IQGAP2
3	rs7618180	184630294	A	TOT	745	-456.9	-4.384	1.335e-05	0.000108	VPS8
14	rs2371597	81873377	C	TOT	745	-399.8	-4.389	1.302e-05	0.0001089	STON2
1	rs72706891	153247903	T	TOT	742	727.3	4.559	5.999e-06	0.0001093	-
9	rs1357725	74472944	A	TOT	745	579.7	4.716	2.87e-06	0.0001096	-
10	rs10903596	1959367	T	TOT	742	-377.5	-4.592	5.164e-06	0.0001097	-
6	rs921126	55709741	T	TOT	742	-445.1	-4.754	2.398e-06	0.00011	BMP5
14	rs3179089	90873412	C	TOT	730	-392.4	-4.514	7.406e-06	0.00011	CALM1
9	rs6560648	139691730	T	TOT	742	509.3	4.85	1.506e-06	0.00011	CCDC183
1	rs2002803	34449648	A	TOT	745	401.9	4.537	6.659e-06	0.00011	CSMD2
18	rs67336507	50594800	G	TOT	739	504.3	4.367	1.44e-05	0.00011	DCC
11	rs11233971	83979308	A	TOT	748	-814.5	-4.39	1.297e-05	0.00011	DLG2
12	rs73178508	102300977	T	TOT	734	-698	-4.474	8.884e-06	0.00011	DRAM1
12	rs61936577	102303062	G	TOT	730	-716.9	-4.404	1.22e-05	0.00011	DRAM1
12	rs146870981	102309009	A	TOT	748	-717.4	-4.403	1.226e-05	0.00011	DRAM1
17	rs75861410	73592733	G	TOT	748	-649.9	-4.426	1.103e-05	0.00011	MYO15B
13	rs9300662	102055207	G	TOT	748	-365.4	-4.245	2.457e-05	0.00011	NALCN
6	rs73437357	11224677	C	TOT	748	-650.7	-4.593	5.128e-06	0.00011	NEDD9
9	rs7867287	71469474	C	TOT	748	-371.4	-4.383	1.342e-05	0.00011	PIP5K1B
9	rs6560397	71471912	T	TOT	748	-371.4	-4.383	1.342e-05	0.00011	PIP5K1B
19	rs7251954	48583239	C	TOT	742	373.4	4.462	9.4e-06	0.00011	PLA2G4C
21	rs2834841	36579366	G	TOT	745	-439	-4.453	9.749e-06	0.00011	RUNX1
21	rs2834842	36580771	C	TOT	748	-444.2	-4.491	8.2e-06	0.00011	RUNX1
21	rs2834845	36581921	A	TOT	748	-441.6	-4.465	9.259e-06	0.00011	RUNX1
21	rs2065298	36594928	C	TOT	742	-435.7	-4.445	1.012e-05	0.00011	RUNX1
7	rs67888920	83098899	G	TOT	735	-450.9	-4.261	2.305e-05	0.00011	SEMA3E
7	rs2713139	83144909	C	TOT	748	-485.6	-4.169	3.421e-05	0.00011	SEMA3E
14	rs28680192	81832847	A	TOT	742	-373.7	-4.369	1.424e-05	0.00011	STON2
14	rs7145296	81832914	G	TOT	721	-372.8	-4.374	1.397e-05	0.00011	STON2
14	rs59969857	81841579	G	TOT	748	-381.8	-4.157	3.6e-05	0.00011	STON2
14	rs11625151	81847387	A	TOT	745	-384	-4.483	8.505e-06	0.00011	STON2
14	rs6574652	81870100	C	TOT	742	-381.3	-4.438	1.046e-05	0.00011	STON2
1	rs2251802	43917637	A	TOT	733	401.8	4.619	4.56e-06	0.00011	SZT2,HYI
6	rs1027204	26639613	C	TOT	745	384.2	4.481	8.601e-06	0.00011	ZNF322
6	rs2451751	26646714	C	TOT	748	387.4	4.511	7.48e-06	0.00011	ZNF322
3	rs79107785	101868592	G	TOT	748	-621.6	-4.264	2.263e-05	0.00011	ZPLD1
3	rs74704137	101872266	T	TOT	748	-621.6	-4.264	2.263e-05	0.00011	ZPLD1
3	rs17352658	101882667	C	TOT	748	-576	-4.127	4.091e-05	0.00011	ZPLD1
1	rs4661650	16116889	C	TOT	748	-550	-4.31	1.854e-05	0.00011	-
2	rs10929723	11291447	T	TOT	745	426.8	4.322	1.76e-05	0.00011	-
2	rs7568996	12601987	T	TOT	742	507.9	4.281	2.106e-05	0.00011	-
3	rs75690706	101815428	G	TOT	748	-578.7	-4.058	5.468e-05	0.00011	-
3	rs79820895	101815432	G	TOT	748	-578.7	-4.058	5.468e-05	0.00011	-
3	rs55858287	190562654	A	TOT	748	702.7	4.64	4.11e-06	0.00011	-
5	rs10068251	4382441	G	TOT	745	-386.7	-4.221	2.736e-05	0.00011	-
5	rs7444294	165665621	A	TOT	745	-428.3	-4.503	7.768e-06	0.00011	-
6	rs6925087	26592853	A	TOT	748	389	4.521	7.168e-06	0.00011	-
6	rs4368798	26593471	G	TOT	748	389	4.521	7.168e-06	0.00011	-
6	rs2451738	26618459	A	TOT	742	387.8	4.516	7.345e-06	0.00011	-
6	rs2451737	26619041	C	TOT	745	388.5	4.525	7.04e-06	0.00011	-
8	rs35089291	21132144	G	TOT	748	-687.6	-4.339	1.631e-05	0.00011	-
8	rs13272889	72741796	C	TOT	748	-392	-4.187	3.164e-05	0.00011	-
9	rs954864	4476238	A	TOT	745	456.2	4.372	1.405e-05	0.00011	-
9	rs2310040	74446842	G	TOT	745	583	4.668	3.608e-06	0.00011	-
10	rs11250909	1956854	A	TOT	745	-375	-4.573	5.62e-06	0.00011	-
10	rs12413921	1958188	C	TOT	742	-367.1	-4.493	8.15e-06	0.00011	-
10	rs12246090	32039912	A	TOT	742	-599.3	-4.424	1.114e-05	0.00011	-
14	rs17113364	43196446	C	TOT	745	-530.9	-4.101	4.576e-05	0.00011	-
15	rs8042478	46202332	G	TOT	733	-404	-4.355	1.522e-05	0.00011	-
15	rs8026783	46202466	A	TOT	745	-407.7	-4.413	1.169e-05	0.00011	-
15	rs16948973	46205092	A	TOT	748	-415.5	-4.525	7.015e-06	0.00011	-
15	rs1918503	46206719	T	TOT	747	-407	-4.425	1.109e-05	0.00011	-
15	rs1918504	46206737	G	TOT	744	-414.9	-4.506	7.668e-06	0.00011	-
15	rs35551563	46209914	G	TOT	745	-406.5	-4.417	1.148e-05	0.00011	-
18	rs3894048	77333400	G	TOT	748	790	4.683	3.36e-06	0.00011	-
20	rs7348242	4699348	A	TOT	748	-451.5	-4.307	1.874e-05	0.00011	-
3	rs866466	64333520	T	TOT	748	457.5	4.45	9.919e-06	0.0001122	-
13	rs80010434	96137368	T	TOT	742	632.9	4.554	6.164e-06	0.0001127	CLDN10-AS1,CLDN10
18	rs1705519	47657673	C	TOT	748	381.6	4.523	7.103e-06	0.0001127	MYO5B
16	rs9934823	383039	G	TOT	742	-463.8	-4.487	8.368e-06	0.0001132	LUC7L,AXIN1
1	rs72706890	153247600	A	TOT	748	715.1	4.532	6.801e-06	0.0001132	-
1	rs10399642	153248198	A	TOT	748	715.1	4.532	6.801e-06	0.0001132	-
1	rs115440261	153252204	T	TOT	748	715.1	4.532	6.801e-06	0.0001132	-
1	rs4345763	153253740	G	TOT	748	715.1	4.532	6.801e-06	0.0001132	-
1	rs3885164	153254363	C	TOT	748	715.1	4.532	6.801e-06	0.0001132	-
1	rs12061073	153257432	G	TOT	748	715.1	4.532	6.801e-06	0.0001132	-
9	rs35174654	74435352	G	TOT	748	583.5	4.673	3.516e-06	0.0001133	-
7	rs144791937	83019419	A	TOT	695	-561.9	-4.124	4.183e-05	0.0001136	SEMA3E
1	rs12060071	153247756	A	TOT	748	707.9	4.516	7.332e-06	0.0001148	-
1	rs1865233	153253422	G	TOT	748	707.9	4.516	7.332e-06	0.0001148	-
1	rs11205263	153256305	C	TOT	748	707.9	4.516	7.332e-06	0.0001148	-
3	rs9821657	184631103	G	TOT	748	-454.2	-4.365	1.45e-05	0.0001152	VPS8
14	rs2801171	20357836	A	TOT	742	-629.2	-4.097	4.655e-05	0.0001152	-
3	rs11709756	101852217	T	TOT	745	-592.2	-4.037	5.965e-05	0.0001155	ZPLD1
19	rs2285897	987571	C	TOT	736	-406.7	-4.374	1.398e-05	0.0001158	WDR18
14	rs3844532	81860563	T	TOT	739	-380.2	-4.391	1.294e-05	0.0001159	STON2
4	rs17265016	183796259	A	TOT	748	-548.7	-4.277	2.137e-05	0.000116	-
7	rs2535363	83164105	G	TOT	748	-429.7	-4.265	2.258e-05	0.0001167	SEMA3E
15	rs1501072	53718459	A	TOT	745	-389.1	-4.341	1.616e-05	0.0001172	-
3	rs11707995	14889811	T	TOT	734	498.7	4.434	1.065e-05	0.0001178	FGD5
9	rs2183537	27399039	A	TOT	748	-388.3	-4.241	2.507e-05	0.0001179	MOB3B
14	rs67797692	99569365	G	TOT	745	382.3	4.482	8.556e-06	0.0001182	-
9	rs7040065	71472332	G	TOT	745	-379.3	-4.478	8.738e-06	0.0001191	PIP5K1B
9	rs4149262	107677932	T	TOT	748	-589	-4.091	4.76e-05	0.00012	ABCA1
9	rs10991408	107678916	C	TOT	748	-589	-4.091	4.76e-05	0.00012	ABCA1
8	rs4100190	108457115	G	TOT	745	364.1	4.261	2.296e-05	0.00012	ANGPT1
14	rs2300500	90865717	G	TOT	745	-372.4	-4.278	2.132e-05	0.00012	CALM1
1	rs12079302	34436259	T	TOT	748	403.5	4.677	3.459e-06	0.00012	CSMD2
1	rs4408120	34446139	G	TOT	748	405.8	4.71	2.951e-06	0.00012	CSMD2
1	rs1408848	34446845	C	TOT	748	405.8	4.71	2.951e-06	0.00012	CSMD2
1	rs10800807	201978049	T	TOT	705	-437.1	-4.46	9.539e-06	0.00012	ELF3
3	rs4974165	56106226	C	TOT	742	-587.8	-4.701	3.095e-06	0.00012	ERC2
16	rs2974760	202049	C	TOT	735	363.6	4.381	1.356e-05	0.00012	HBZ
6	rs1535276	26520941	C	TOT	718	373	4.376	1.389e-05	0.00012	HCG11
6	rs10946837	26540844	A	TOT	739	380.3	4.422	1.125e-05	0.00012	HMGN4
14	rs11156804	34054056	G	TOT	745	-408.2	-4.253	2.376e-05	0.00012	NPAS3
20	rs6084846	4700983	G	TOT	748	-441	-4.209	2.882e-05	0.00012	PRND
20	rs2326510	4701211	T	TOT	748	-428.1	-4.306	1.884e-05	0.00012	PRND
22	rs5998451	32762937	G	TOT	748	-622.6	-4.439	1.039e-05	0.00012	RFPL3S
21	rs2008959	36586866	C	TOT	742	-442.5	-4.566	5.825e-06	0.00012	RUNX1
7	rs2722986	83100439	G	TOT	748	-450.8	-4.286	2.057e-05	0.00012	SEMA3E
7	rs2535371	83147251	A	TOT	748	-478.5	-4.103	4.526e-05	0.00012	SEMA3E
2	rs61356588	210645367	C	TOT	748	829.6	4.329	1.706e-05	0.00012	UNC80
19	rs2285896	987533	T	TOT	730	-415.8	-4.453	9.802e-06	0.00012	WDR18
6	rs2504592	26640951	G	TOT	748	386.9	4.509	7.563e-06	0.00012	ZNF322
6	rs2504571	26643435	T	TOT	748	386.9	4.509	7.563e-06	0.00012	ZNF322
1	rs17464436	59482014	A	TOT	745	-503.2	-4.357	1.505e-05	0.00012	-
1	rs56243635	153246791	T	TOT	748	686	4.385	1.326e-05	0.00012	-
2	rs1596916	134553438	C	TOT	748	-489.1	-4.408	1.196e-05	0.00012	-
2	rs4954078	134560037	T	TOT	748	-489.1	-4.408	1.196e-05	0.00012	-
2	rs1446736	134560468	A	TOT	748	-489.1	-4.408	1.196e-05	0.00012	-
3	rs1504600	143670831	C	TOT	736	-391	-4.574	5.613e-06	0.00012	-
3	rs4596096	193971092	A	TOT	748	-635.7	-4.174	3.347e-05	0.00012	-
4	rs13121139	132570991	T	TOT	704	-544.5	-4.387	1.328e-05	0.00012	-
6	rs146972941	3675406	T	TOT	745	527.3	4.313	1.828e-05	0.00012	-
6	rs2393670	26535541	G	TOT	742	371.7	4.346	1.577e-05	0.00012	-
6	rs10223789	26579609	T	TOT	742	372.2	4.348	1.569e-05	0.00012	-
6	rs9467810	26608261	C	TOT	748	385.2	4.493	8.154e-06	0.00012	-
6	rs2101582	26622734	T	TOT	748	386.9	4.509	7.563e-06	0.00012	-
6	rs2451732	26622904	A	TOT	748	386.9	4.509	7.563e-06	0.00012	-
6	rs2494700	26631306	T	TOT	745	390.5	4.566	5.819e-06	0.00012	-
6	rs1021372	26632444	C	TOT	748	386.9	4.509	7.563e-06	0.00012	-
6	rs1021373	26632457	A	TOT	748	386.9	4.509	7.563e-06	0.00012	-
6	rs2504567	26662920	C	TOT	748	388.4	4.527	6.966e-06	0.00012	-
6	rs2451711	26663110	G	TOT	748	386.6	4.506	7.675e-06	0.00012	-
6	rs9461288	26671135	C	TOT	748	381.7	4.44	1.036e-05	0.00012	-
9	rs10116527	74435733	A	TOT	748	579.4	4.665	3.651e-06	0.00012	-
9	rs2004537	74437097	A	TOT	739	578.5	4.613	4.674e-06	0.00012	-
9	rs10819513	132168746	T	TOT	744	-460.7	-4.198	3.013e-05	0.00012	-
10	rs10903597	1960056	G	TOT	748	-364.9	-4.448	9.977e-06	0.00012	-
10	rs1414126	1961298	T	TOT	748	-363.2	-4.427	1.098e-05	0.00012	-
10	rs10466262	1967715	T	TOT	748	-377.8	-4.477	8.768e-06	0.00012	-
10	rs10794804	1969564	C	TOT	748	-378	-4.475	8.833e-06	0.00012	-
11	rs10838487	45573922	T	TOT	748	414.4	4.639	4.131e-06	0.00012	-
11	rs11823283	134595036	A	TOT	748	528.7	4.829	1.669e-06	0.00012	-
12	rs1795515	81335667	C	TOT	742	457.5	4.423	1.118e-05	0.00012	-
15	rs8034837	46198733	A	TOT	742	-402.4	-4.33	1.697e-05	0.00012	-
15	rs1918499	46199890	A	TOT	744	-405.7	-4.394	1.276e-05	0.00012	-
15	rs8026484	46202533	G	TOT	745	-409.2	-4.439	1.041e-05	0.00012	-
15	rs12909906	46203900	A	TOT	742	-411.8	-4.446	1.01e-05	0.00012	-
15	rs77376333	46207120	G	TOT	748	-403.3	-4.388	1.307e-05	0.00012	-
19	rs2886099	16158630	A	TOT	745	-375.9	-4.191	3.117e-05	0.00012	-
19	rs4806885	984987	T	TOT	718	-410.9	-4.465	9.315e-06	0.0001206	WDR18
4	rs62307276	60339575	G	TOT	748	-826.3	-4.372	1.404e-05	0.0001207	-
10	rs10794806	1970892	G	TOT	748	-376.9	-4.466	9.212e-06	0.0001232	-
10	rs7923586	1962477	G	TOT	742	-376.6	-4.557	6.074e-06	0.0001238	-
3	rs9290804	184644226	G	TOT	742	-457	-4.382	1.349e-05	0.0001242	VPS8
15	rs6598244	99960537	G	TOT	739	-379.5	-4.321	1.769e-05	0.000126	-
11	rs2723587	133691682	G	TOT	748	733.6	4.448	9.977e-06	0.0001269	-
16	rs72814472	56416023	T	TOT	748	435.8	4.623	4.454e-06	0.0001277	AMFR
12	rs4764843	102300787	G	TOT	736	-663.8	-4.433	1.071e-05	0.0001279	DRAM1
22	rs738267	32763787	C	TOT	748	-607.4	-4.338	1.639e-05	0.0001285	RFPL3S
2	rs13030385	11293504	T	TOT	748	439.6	4.432	1.075e-05	0.0001298	-
3	rs11715313	43241000	C	TOT	745	-361.3	-4.226	2.675e-05	0.0001299	-
9	rs62568201	107679854	A	TOT	748	-577.5	-4	6.974e-05	0.00013	ABCA1
12	rs112810020	131612718	G	TOT	703	-815.7	-4.244	2.486e-05	0.00013	ADGRD1
6	rs1056668	26510605	T	TOT	748	367.3	4.274	2.166e-05	0.00013	BTN1A1
6	rs1407045	26476155	G	TOT	736	382.3	4.374	1.398e-05	0.00013	BTN2A1,LOC285819
6	rs1624440	26433329	G	TOT	748	371.2	4.251	2.396e-05	0.00013	BTN2A3P
1	rs4307533	34437077	A	TOT	748	399.1	4.646	3.999e-06	0.00013	CSMD2
1	rs2002804	34449551	C	TOT	748	398.4	4.499	7.919e-06	0.00013	CSMD2
1	rs1325259	34450440	C	TOT	741	406.6	4.557	6.084e-06	0.00013	CSMD2
18	rs73414869	33052615	C	TOT	745	399.1	4.414	1.164e-05	0.00013	INO80C
3	rs62234789	13750425	A	TOT	733	533.9	4.475	8.879e-06	0.00013	LINC00620
17	rs9911183	43350514	A	TOT	747	515.5	4.376	1.379e-05	0.00013	MAP3K14
17	rs16939943	43353763	T	TOT	748	516.1	4.386	1.323e-05	0.00013	MAP3K14
17	rs7222751	43354930	A	TOT	748	516.1	4.386	1.323e-05	0.00013	MAP3K14
17	rs11574831	43347610	T	TOT	748	525.1	4.431	1.077e-05	0.00013	MAP3K14-AS1,MAP3K14
11	rs9667777	4131827	T	TOT	743	745.4	4.144	3.802e-05	0.00013	RRM1
15	rs7182317	50504040	G	TOT	742	-398.2	-4.468	9.122e-06	0.00013	SLC27A2
17	rs9896767	71008445	T	TOT	733	603.2	4.538	6.624e-06	0.00013	SLC39A11
11	rs11030841	4099013	A	TOT	748	573	4.313	1.826e-05	0.00013	STIM1
14	rs9652382	81837770	C	TOT	733	-379.3	-4.411	1.182e-05	0.00013	STON2
14	rs7492313	81840092	C	TOT	745	-371.8	-4.367	1.439e-05	0.00013	STON2
2	rs2540450	202491995	A	TOT	739	-388.4	-4.273	2.185e-05	0.00013	TMEM237
3	rs34532668	184536331	T	TOT	741	-536.1	-4.449	9.947e-06	0.00013	VPS8
6	rs2498380	26643996	C	TOT	748	381.8	4.452	9.827e-06	0.00013	ZNF322
1	rs6429780	16121661	T	TOT	745	-554.6	-4.28	2.116e-05	0.00013	-
1	rs12065203	153244368	A	TOT	744	691.3	4.393	1.278e-05	0.00013	-
2	rs10929925	6155557	A	TOT	745	-372.2	-4.474	8.885e-06	0.00013	-
2	rs6760015	43122681	G	TOT	748	675.7	4.55	6.261e-06	0.00013	-
2	rs4953679	43125623	G	TOT	748	672.6	4.528	6.916e-06	0.00013	-
2	rs76338598	185339908	A	TOT	748	793	4.616	4.602e-06	0.00013	-
2	rs59566556	210618358	T	TOT	745	821.6	4.345	1.588e-05	0.00013	-
3	rs6796686	143655568	A	TOT	745	-389.9	-4.634	4.237e-06	0.00013	-
3	rs1550141	143669321	T	TOT	742	-395.5	-4.597	5.032e-06	0.00013	-
4	rs62337899	183795907	T	TOT	748	-540.8	-4.207	2.907e-05	0.00013	-
4	rs60832802	183797395	A	TOT	729	-578.5	-4.285	2.075e-05	0.00013	-
6	rs9467778	26534743	C	TOT	721	365	4.236	2.574e-05	0.00013	-
6	rs12526680	26550954	G	TOT	717	377	4.385	1.337e-05	0.00013	-
6	rs9467791	26562486	A	TOT	745	373.3	4.385	1.326e-05	0.00013	-
6	rs6456734	26566965	T	TOT	742	372.4	4.353	1.529e-05	0.00013	-
6	rs6925895	26572165	T	TOT	748	369.9	4.352	1.535e-05	0.00013	-
6	rs55930917	26577186	G	TOT	745	367.2	4.266	2.247e-05	0.00013	-
6	rs1490488	26614808	C	TOT	679	393.8	4.517	7.404e-06	0.00013	-
6	rs2494692	26615223	A	TOT	745	387.1	4.51	7.539e-06	0.00013	-
6	rs2451736	26620544	A	TOT	745	380.2	4.436	1.056e-05	0.00013	-
6	rs2451741	26629404	G	TOT	733	383.2	4.471	9.013e-06	0.00013	-
6	rs9467831	26670613	G	TOT	748	377.3	4.384	1.332e-05	0.00013	-
6	rs3001369	26670969	T	TOT	748	377.3	4.384	1.332e-05	0.00013	-
7	rs7777667	36525157	T	TOT	739	-461	-4.334	1.667e-05	0.00013	-
9	rs77719229	4471865	C	TOT	748	436.6	4.257	2.333e-05	0.00013	-
9	rs1016221	74462387	G	TOT	748	575.4	4.564	5.876e-06	0.00013	-
9	rs11143023	74475304	T	TOT	748	580.8	4.571	5.669e-06	0.00013	-
10	rs1414127	1961245	G	TOT	748	-370.4	-4.511	7.484e-06	0.00013	-
10	rs7902165	1964448	C	TOT	748	-366.3	-4.454	9.734e-06	0.00013	-
10	rs3847413	32031569	A	TOT	748	-629.4	-4.464	9.279e-06	0.00013	-
14	rs1712704	43200364	C	TOT	745	-520.5	-4.003	6.869e-05	0.00013	-
14	rs67791045	99569449	C	TOT	745	370	4.355	1.518e-05	0.00013	-
15	rs11070476	46195706	T	TOT	748	-397	-4.355	1.519e-05	0.00013	-
15	rs62007676	46197135	G	TOT	748	-400.7	-4.399	1.246e-05	0.00013	-
15	rs4284575	46198094	G	TOT	748	-402.9	-4.37	1.418e-05	0.00013	-
15	rs34363435	46198228	T	TOT	748	-402.9	-4.37	1.418e-05	0.00013	-
15	rs35042917	46198249	C	TOT	748	-402.9	-4.37	1.418e-05	0.00013	-
15	rs8035279	46198479	C	TOT	748	-402.9	-4.37	1.418e-05	0.00013	-
15	rs2178060	46201598	C	TOT	742	-407.9	-4.391	1.295e-05	0.00013	-
15	rs34610619	46202110	C	TOT	748	-402.9	-4.37	1.418e-05	0.00013	-
15	rs8042965	46202372	A	TOT	745	-406.4	-4.406	1.21e-05	0.00013	-
15	rs12904649	46203229	T	TOT	748	-402.9	-4.37	1.418e-05	0.00013	-
15	rs12909588	46203694	A	TOT	748	-407.9	-4.413	1.171e-05	0.00013	-
15	rs12900823	46205678	T	TOT	748	-402.9	-4.37	1.418e-05	0.00013	-
15	rs36016540	46206124	A	TOT	745	-406	-4.395	1.268e-05	0.00013	-
15	rs36119958	46207929	T	TOT	748	-400	-4.365	1.453e-05	0.00013	-
15	rs16948990	46209279	C	TOT	748	-406.3	-4.419	1.14e-05	0.00013	-
15	rs17712508	53718506	A	TOT	745	-383	-4.292	2.008e-05	0.00013	-
15	rs4777799	93787225	G	TOT	745	-436.2	-4.246	2.455e-05	0.00013	-
16	rs117029570	90138	C	TOT	739	-498.4	-4.393	1.28e-05	0.00013	-
16	rs141581095	33999071	T	TOT	682	-898.3	-4.285	2.095e-05	0.00013	-
19	rs4806897	997909	T	TOT	739	-399.6	-4.5	7.897e-06	0.00013	-
20	rs6076721	4700135	A	TOT	748	-447.3	-4.267	2.234e-05	0.00013	-
1	rs3887083	153254527	T	TOT	745	707.6	4.487	8.37e-06	0.0001317	-
16	rs13330457	56457333	T	TOT	748	433.4	4.598	5.015e-06	0.0001326	AMFR
16	rs4533280	56479298	A	TOT	742	434.9	4.61	4.737e-06	0.0001329	NUDT21
16	rs68166893	286008	C	TOT	717	-452.4	-4.575	5.623e-06	0.0001349	LUC7L,FAM234A
6	rs6903973	26499942	A	TOT	742	366.1	4.277	2.143e-05	0.00014	BTN1A1
3	rs76900868	2201346	A	TOT	748	-732.5	-4.568	5.766e-06	0.00014	CNTN4
1	rs10914826	34448222	C	TOT	748	397.6	4.619	4.544e-06	0.00014	CSMD2
18	rs7242052	50588038	A	TOT	748	431.5	4.175	3.326e-05	0.00014	DCC
12	rs61936568	102301257	A	TOT	748	-627.4	-4.354	1.524e-05	0.00014	DRAM1
6	rs3933230	26853635	C	TOT	700	424.5	4.545	6.483e-06	0.00014	GUSBP2
6	rs11754138	26526941	C	TOT	745	374.4	4.387	1.317e-05	0.00014	HCG11
3	rs9840302	13741999	T	TOT	717	493.2	4.341	1.621e-05	0.00014	LINC00620
11	rs10840140	2002472	T	TOT	728	423.3	4.281	2.114e-05	0.00014	MRPL23-AS1
18	rs4939948	47656841	G	TOT	745	374.5	4.434	1.066e-05	0.00014	MYO5B
10	rs45587331	98460581	A	TOT	745	-468.2	-4.279	2.124e-05	0.00014	PIK3AP1
17	rs7216258	70910166	A	TOT	695	374.3	4.474	8.979e-06	0.00014	SLC39A11
14	rs7155582	81837805	C	TOT	739	-378.6	-4.397	1.262e-05	0.00014	STON2
4	rs61701444	183494530	G	TOT	748	454.9	4.455	9.668e-06	0.00014	TENM3
2	rs73074784	210644886	T	TOT	748	807.9	4.236	2.556e-05	0.00014	UNC80
2	rs73076710	210656594	T	TOT	748	814.3	4.295	1.979e-05	0.00014	UNC80
2	rs6761179	210701101	A	TOT	745	664.8	4.377	1.376e-05	0.00014	UNC80
19	rs12981454	985251	T	TOT	715	-398.9	-4.349	1.569e-05	0.00014	WDR18
6	rs2451744	26633463	T	TOT	748	378.9	4.435	1.058e-05	0.00014	ZNF322
1	rs2062594	16124985	T	TOT	739	-549.8	-4.203	2.96e-05	0.00014	-
2	rs12693609	154066270	A	TOT	742	-563.1	-4.471	8.992e-06	0.00014	-
2	rs6709358	154076341	A	TOT	748	-423.7	-4.633	4.243e-06	0.00014	-
2	rs6711317	205204354	A	TOT	748	-344.4	-4.139	3.889e-05	0.00014	-
2	rs77489411	210609907	G	TOT	748	838.9	4.378	1.369e-05	0.00014	-
3	rs13322726	64335926	A	TOT	748	502.7	4.497	7.978e-06	0.00014	-
4	rs62305767	60405379	A	TOT	745	-787.8	-4.09	4.786e-05	0.00014	-
5	rs1541815	36702290	A	TOT	748	-394.2	-4.321	1.766e-05	0.00014	-
5	rs7716616	36703975	A	TOT	739	-390.4	-4.316	1.805e-05	0.00014	-
5	rs6869646	124470372	C	TOT	748	393.6	4.589	5.221e-06	0.00014	-
5	rs4380686	165661689	C	TOT	748	-413.3	-4.321	1.766e-05	0.00014	-
6	rs9393732	26530898	A	TOT	742	371.4	4.367	1.436e-05	0.00014	-
6	rs9461275	26590801	T	TOT	748	384.4	4.47	9.034e-06	0.00014	-
7	rs58020792	36525585	A	TOT	745	-442.8	-4.212	2.843e-05	0.00014	-
7	rs13228729	135775380	T	TOT	745	470.3	4.349	1.561e-05	0.00014	-
9	rs148582409	4470217	G	TOT	748	437.1	4.276	2.152e-05	0.00014	-
9	rs10811063	18921386	G	TOT	745	-407	-4.265	2.253e-05	0.00014	-
9	rs1608644	74448960	A	TOT	745	566.5	4.534	6.751e-06	0.00014	-
9	rs2507155	141034845	A	TOT	688	-826.7	-4.566	5.888e-06	0.00014	-
10	rs12253917	32040087	C	TOT	742	-432.1	-4.337	1.641e-05	0.00014	-
11	rs7483477	1920255	G	TOT	748	423.6	4.477	8.772e-06	0.00014	-
11	rs1565224	45575697	A	TOT	721	413.5	4.57	5.753e-06	0.00014	-
14	rs712292	34541012	A	TOT	745	-438.4	-4.381	1.352e-05	0.00014	-
15	rs34496297	46200516	G	TOT	742	-410.4	-4.478	8.739e-06	0.00014	-
15	rs8027719	46202457	G	TOT	745	-404.3	-4.363	1.462e-05	0.00014	-
15	rs2222725	46205763	T	TOT	745	-407	-4.392	1.288e-05	0.00014	-
22	rs5754044	32769174	C	TOT	748	-612.7	-4.333	1.674e-05	0.00014	-
3	rs62247008	2247545	G	TOT	748	508.8	4.445	1.013e-05	0.0001451	CNTN4
2	rs13000216	12601702	C	TOT	748	513.7	4.385	1.324e-05	0.0001495	-
8	rs2922907	6367380	C	TOT	742	369.2	4.509	7.578e-06	0.00015	ANGPT2,MCPH1
8	rs2922905	6369384	C	TOT	733	374.8	4.469	9.11e-06	0.00015	ANGPT2,MCPH1
4	rs28431187	41066920	A	TOT	748	445.6	4.454	9.738e-06	0.00015	APBB2
16	rs758033	397044	T	TOT	745	-437.2	-4.313	1.826e-05	0.00015	AXIN1
6	rs9370527	56245812	A	TOT	742	-439.7	-4.47	9.067e-06	0.00015	COL21A1
12	rs61935247	102295938	G	TOT	748	-639.5	-4.37	1.42e-05	0.00015	DRAM1
12	rs61936572	102301874	G	TOT	748	-639.5	-4.37	1.42e-05	0.00015	DRAM1
12	rs61936573	102301898	C	TOT	748	-639.5	-4.37	1.42e-05	0.00015	DRAM1
12	rs61936574	102301910	C	TOT	748	-649.1	-4.425	1.108e-05	0.00015	DRAM1
1	rs9651256	93039307	C	TOT	713	710.8	4.534	6.784e-06	0.00015	EVI5
14	rs3784006	76071694	T	TOT	748	493.9	4.413	1.17e-05	0.00015	FLVCR2
11	rs78503176	106670609	G	TOT	739	-431.2	-4.203	2.952e-05	0.00015	GUCY1A2
6	rs6910899	26524339	G	TOT	742	369.8	4.34	1.62e-05	0.00015	HCG11
6	rs9467783	26542894	T	TOT	745	366.9	4.308	1.868e-05	0.00015	HMGN4
17	rs3760357	43369904	C	TOT	745	517.2	4.273	2.183e-05	0.00015	MAP3K14
1	rs61799219	107840184	T	TOT	745	748.3	4.487	8.37e-06	0.00015	NTNG1
20	rs3790333	17460365	G	TOT	701	797.2	4.59	5.252e-06	0.00015	PCSK2
9	rs16925800	10315193	A	TOT	748	-756.7	-4.143	3.823e-05	0.00015	PTPRD
22	rs5754041	32769005	C	TOT	745	-614.3	-4.314	1.818e-05	0.00015	RFPL3S
17	rs12103754	70912339	T	TOT	748	405.3	4.225	2.688e-05	0.00015	SLC39A11
11	rs7942357	4068716	T	TOT	735	619.8	4.284	2.079e-05	0.00015	STIM1
11	rs7933164	4093950	C	TOT	748	576.2	4.316	1.804e-05	0.00015	STIM1
14	rs10143138	81832479	T	TOT	745	-368.6	-4.325	1.733e-05	0.00015	STON2
14	rs4119205	81832994	A	TOT	745	-362.4	-4.263	2.277e-05	0.00015	STON2
14	rs3915227	81833008	G	TOT	745	-362.4	-4.263	2.277e-05	0.00015	STON2
14	rs4119204	81833274	G	TOT	745	-366.6	-4.29	2.022e-05	0.00015	STON2
14	rs61986597	81853107	C	TOT	745	-381.3	-4.14	3.869e-05	0.00015	STON2
3	rs34178636	101821517	G	TOT	745	-578.5	-4.038	5.947e-05	0.00015	ZPLD1
1	rs2782657	43929988	C	TOT	748	403.9	4.574	5.612e-06	0.00015	-
2	rs6759873	134561011	G	TOT	748	-475.8	-4.289	2.035e-05	0.00015	-
4	rs4241659	60382403	T	TOT	745	-464.6	-4.33	1.693e-05	0.00015	-
6	rs9467777	26534616	A	TOT	736	373.7	4.382	1.349e-05	0.00015	-
6	rs2224380	26553943	A	TOT	748	364.7	4.29	2.021e-05	0.00015	-
6	rs1321482	26575154	C	TOT	748	368.7	4.312	1.839e-05	0.00015	-
6	rs9467800	26578525	C	TOT	739	369.3	4.306	1.884e-05	0.00015	-
6	rs9467813	26626036	G	TOT	707	386.2	4.439	1.051e-05	0.00015	-
8	rs62640332	40852993	A	TOT	745	564.9	4.314	1.818e-05	0.00015	-
8	rs6990584	40859445	G	TOT	745	563.6	4.296	1.969e-05	0.00015	-
9	rs71505956	74436281	C	TOT	748	569	4.526	7e-06	0.00015	-
9	rs4330750	74436692	T	TOT	748	566.9	4.59	5.203e-06	0.00015	-
9	rs7870238	74438991	C	TOT	727	569.6	4.565	5.866e-06	0.00015	-
9	rs7028111	74454965	C	TOT	748	566.6	4.587	5.279e-06	0.00015	-
9	rs35150360	74469751	C	TOT	748	572.1	4.537	6.641e-06	0.00015	-
9	rs7850628	84365640	A	TOT	717	-378.4	-4.309	1.871e-05	0.00015	-
10	rs142412536	32006611	T	TOT	748	-623.2	-4.386	1.319e-05	0.00015	-
10	rs17295738	32012831	G	TOT	748	-462.3	-4.494	8.099e-06	0.00015	-
10	rs72786723	32014727	C	TOT	748	-623.2	-4.386	1.319e-05	0.00015	-
10	rs72786728	32019850	G	TOT	748	-623.2	-4.386	1.319e-05	0.00015	-
10	rs72786733	32023569	G	TOT	748	-623.2	-4.386	1.319e-05	0.00015	-
10	rs7896634	32031788	C	TOT	748	-620	-4.407	1.203e-05	0.00015	-
10	rs73249762	32032281	G	TOT	748	-620	-4.407	1.203e-05	0.00015	-
10	rs57369659	32032794	T	TOT	748	-620	-4.407	1.203e-05	0.00015	-
10	rs7916482	122174562	T	TOT	737	479	4.603	4.897e-06	0.00015	-
11	rs1017615	45392746	T	TOT	739	-390	-4.367	1.439e-05	0.00015	-
11	rs4143441	45558767	C	TOT	748	434.1	4.444	1.017e-05	0.00015	-
11	rs10742760	45570897	C	TOT	742	413.1	4.596	5.062e-06	0.00015	-
14	rs17243607	44610332	C	TOT	748	464.6	4.448	9.979e-06	0.00015	-
15	rs2899385	46197965	C	TOT	748	-397.7	-4.312	1.833e-05	0.00015	-
15	rs12911634	46198910	A	TOT	742	-407.3	-4.406	1.211e-05	0.00015	-
15	rs1918500	46201052	T	TOT	739	-401.4	-4.331	1.691e-05	0.00015	-
15	rs7498002	46201678	C	TOT	745	-401.5	-4.349	1.558e-05	0.00015	-
15	rs62007699	46204374	A	TOT	745	-401.7	-4.332	1.682e-05	0.00015	-
15	rs62007704	46206129	C	TOT	742	-406.6	-4.404	1.218e-05	0.00015	-
15	rs8037192	53717161	C	TOT	748	-381.6	-4.303	1.912e-05	0.00015	-
18	rs28415124	41382159	C	TOT	726	369.1	4.466	9.224e-06	0.00015	-
20	rs6140159	756531	G	TOT	736	530.4	4.529	6.927e-06	0.00015	-
2	rs952267	66593246	A	TOT	745	-379.1	-4.481	8.606e-06	0.0001501	-
7	rs73692916	49735969	A	TOT	748	-692.1	-4.259	2.311e-05	0.0001582	-
11	rs1735055	4136828	T	TOT	748	743.6	4.201	2.979e-05	0.0001587	RRM1
9	rs10781046	74477037	T	TOT	748	564.2	4.539	6.579e-06	0.00016	ABHD17B
9	rs1880327	74486802	C	TOT	748	564.2	4.539	6.579e-06	0.00016	ABHD17B
21	rs11911486	45366893	G	TOT	724	380.7	4.455	9.716e-06	0.00016	AGPAT3
1	rs61769958	34444629	T	TOT	748	400.6	4.659	3.77e-06	0.00016	CSMD2
6	rs9295695	26528250	C	TOT	748	367.5	4.319	1.783e-05	0.00016	HCG11
6	rs9393731	26529374	T	TOT	748	363.8	4.275	2.163e-05	0.00016	HCG11
18	rs11659874	33069644	C	TOT	748	404.9	4.331	1.684e-05	0.00016	INO80C
16	rs2974777	249955	T	TOT	724	436.6	4.422	1.127e-05	0.00016	LUC7L
17	rs35518221	43365441	G	TOT	742	545.1	4.448	9.982e-06	0.00016	MAP3K14
20	rs6084845	4700758	G	TOT	745	-442.3	-4.207	2.91e-05	0.00016	PRND
9	rs12238349	10309001	G	TOT	748	-756.1	-4.16	3.553e-05	0.00016	PTPRD
7	rs141458590	83019429	G	TOT	693	-530.7	-4.004	6.889e-05	0.00016	SEMA3E
17	rs7223236	70728367	C	TOT	733	-453.8	-4.179	3.276e-05	0.00016	SLC39A11
14	rs10147406	81821172	C	TOT	736	-376	-4.356	1.513e-05	0.00016	STON2
1	rs2782648	43903589	T	TOT	747	391	4.543	6.462e-06	0.00016	SZT2
2	rs11689771	210646023	A	TOT	748	790.2	4.223	2.714e-05	0.00016	UNC80
3	rs12492644	194984250	G	TOT	694	-766.5	-4.259	2.335e-05	0.00016	XXYLT1
6	rs2504599	26641060	T	TOT	739	381.6	4.428	1.097e-05	0.00016	ZNF322
6	rs2451750	26646579	T	TOT	727	375.3	4.36	1.488e-05	0.00016	ZNF322
1	rs2105029	43933689	C	TOT	742	401.4	4.519	7.215e-06	0.00016	-
2	rs9678299	6160751	G	TOT	742	-364	-4.385	1.327e-05	0.00016	-
2	rs74798757	43117548	T	TOT	748	735.4	4.358	1.498e-05	0.00016	-
2	rs1596919	134550909	T	TOT	748	-476.9	-4.302	1.921e-05	0.00016	-
2	rs1596917	134553422	C	TOT	748	-476.9	-4.302	1.921e-05	0.00016	-
2	rs16829478	134559103	G	TOT	748	-476.9	-4.302	1.921e-05	0.00016	-
2	rs73074763	210631666	A	TOT	745	832.8	4.346	1.579e-05	0.00016	-
2	rs58248939	210632796	T	TOT	745	825.7	4.293	1.998e-05	0.00016	-
2	rs13386477	233894496	G	TOT	739	-470.7	-4.244	2.475e-05	0.00016	-
3	rs7635661	104250596	T	TOT	748	-481	-4.27	2.206e-05	0.00016	-
3	rs9867976	143683827	T	TOT	742	-384.6	-4.49	8.275e-06	0.00016	-
3	rs13323371	143687020	A	TOT	733	-395.1	-4.557	6.071e-06	0.00016	-
3	rs560240	171729122	C	TOT	736	370.3	4.396	1.264e-05	0.00016	-
5	rs6887320	80494	A	TOT	748	-536.7	-4.289	2.03e-05	0.00016	-
5	rs77762603	53162093	A	TOT	748	-852.6	-4.188	3.156e-05	0.00016	-
6	rs6930120	26555484	G	TOT	745	365.9	4.304	1.901e-05	0.00016	-
6	rs6456733	26566804	T	TOT	745	365.4	4.279	2.126e-05	0.00016	-
6	rs1570059	26573325	T	TOT	742	368.3	4.304	1.905e-05	0.00016	-
6	rs9461272	26579648	A	TOT	748	369.4	4.331	1.688e-05	0.00016	-
6	rs2494694	26619328	T	TOT	730	367.8	4.264	2.268e-05	0.00016	-
6	rs2101581	26622769	T	TOT	748	379.8	4.432	1.073e-05	0.00016	-
7	rs58806258	46177982	C	TOT	745	510.6	4.435	1.06e-05	0.00016	-
7	rs73692915	49733532	A	TOT	748	-681.5	-4.208	2.89e-05	0.00016	-
8	rs10448036	72740025	T	TOT	748	-433.5	-4.192	3.094e-05	0.00016	-
8	rs144359831	89682030	C	TOT	748	789	4.525	7.014e-06	0.00016	-
9	rs7849948	4469500	G	TOT	748	428.8	4.178	3.293e-05	0.00016	-
9	rs7865338	4469876	G	TOT	748	428.8	4.178	3.293e-05	0.00016	-
9	rs12352733	4476493	G	TOT	735	438.2	4.243	2.487e-05	0.00016	-
9	rs112062187	74419189	A	TOT	727	675.8	4.648	3.977e-06	0.00016	-
9	rs940463	74437257	C	TOT	745	574.7	4.604	4.878e-06	0.00016	-
9	rs2091153	74448687	C	TOT	748	564.2	4.539	6.579e-06	0.00016	-
10	rs183413365	118124	T	TOT	709	-644.9	-4.406	1.216e-05	0.00016	-
10	rs12415310	1957850	T	TOT	741	-364.2	-4.41	1.188e-05	0.00016	-
10	rs72786719	32010666	T	TOT	748	-628.1	-4.411	1.182e-05	0.00016	-
10	rs6481757	32030391	A	TOT	745	-457.1	-4.453	9.782e-06	0.00016	-
12	rs138833300	23107906	C	TOT	745	665.7	4.42	1.134e-05	0.00016	-
14	rs797383	34538112	T	TOT	745	-369	-4.256	2.346e-05	0.00016	-
15	rs2103261	46201323	T	TOT	744	-401.4	-4.36	1.483e-05	0.00016	-
15	rs12900872	46205839	G	TOT	748	-394.9	-4.283	2.085e-05	0.00016	-
15	rs16949330	46237328	C	TOT	742	-442.6	-4.179	3.28e-05	0.00016	-
15	rs11633232	53717410	G	TOT	745	-377.7	-4.257	2.339e-05	0.00016	-
16	rs2541644	212328	G	TOT	745	469.2	4.566	5.808e-06	0.00016	-
18	rs12605781	77343164	C	TOT	748	752.3	4.38	1.359e-05	0.00016	-
20	rs909206	4697611	T	TOT	742	-440.4	-4.069	5.235e-05	0.00016	-
11	rs2063550	1979223	G	TOT	703	354.1	4.248	2.446e-05	0.0001609	MRPL23
8	rs10958647	40851064	G	TOT	745	566.7	4.325	1.733e-05	0.0001655	-
12	rs112704698	102299492	C	TOT	742	-655.3	-4.406	1.208e-05	0.0001659	DRAM1
8	rs4114169	108456805	C	TOT	748	364.2	4.302	1.914e-05	0.0001669	ANGPT1
8	rs2442634	6368092	G	TOT	748	365.1	4.417	1.149e-05	0.00017	ANGPT2,MCPH1
8	rs2442632	6368412	C	TOT	748	365.6	4.412	1.177e-05	0.00017	ANGPT2,MCPH1
6	rs9461259	26504835	A	TOT	739	369.6	4.315	1.812e-05	0.00017	BTN1A1
6	rs3736781	26505362	A	TOT	736	365.4	4.251	2.407e-05	0.00017	BTN1A1
2	rs72785431	11279449	A	TOT	748	412.2	4.34	1.624e-05	0.00017	C2orf50
9	rs1408325	74566426	T	TOT	745	555.3	4.434	1.063e-05	0.00017	C9orf85
19	rs12463378	54475808	A	TOT	745	373.5	4.28	2.113e-05	0.00017	CACNG8
1	rs7528122	116285449	T	TOT	736	-601.4	-4.219	2.764e-05	0.00017	CASQ2
1	rs172228	10831218	C	TOT	741	-475.5	-4.128	4.082e-05	0.00017	CASZ1
18	rs4254388	50598423	T	TOT	748	424.4	4.125	4.128e-05	0.00017	DCC
11	rs10769999	9204416	A	TOT	748	353.2	4.123	4.152e-05	0.00017	DENND5A
12	rs61936569	102301294	A	TOT	742	-628.5	-4.295	1.983e-05	0.00017	DRAM1
12	rs61936570	102301360	C	TOT	748	-636.1	-4.334	1.663e-05	0.00017	DRAM1
12	rs61936576	102302980	G	TOT	748	-620	-4.309	1.856e-05	0.00017	DRAM1
13	rs655024	29050843	T	TOT	745	-372.8	-4.328	1.711e-05	0.00017	FLT1
13	rs12876394	29057973	C	TOT	745	-373.9	-4.316	1.803e-05	0.00017	FLT1
16	rs3105691	10079528	C	TOT	745	459.3	4.137	3.926e-05	0.00017	GRIN2A
13	rs1970132	52002744	A	TOT	732	-367.7	-4.318	1.793e-05	0.00017	INTS6
16	rs55760439	6854160	T	TOT	745	-614.1	-4.191	3.114e-05	0.00017	RBFOX1
22	rs5749412	32768551	T	TOT	747	-613.2	-4.313	1.825e-05	0.00017	RFPL3S
21	rs8132680	36564709	C	TOT	744	-425.6	-4.321	1.764e-05	0.00017	RUNX1
5	rs7721087	136377444	G	TOT	745	428	4.412	1.176e-05	0.00017	SPOCK1
11	rs10767828	4104087	T	TOT	748	572.1	4.269	2.22e-05	0.00017	STIM1
11	rs7103860	4110148	C	TOT	748	572.1	4.269	2.22e-05	0.00017	STIM1
4	rs10020119	183500457	G	TOT	748	449.4	4.399	1.245e-05	0.00017	TENM3
3	rs4575880	184673338	T	TOT	745	-437.9	-4.229	2.638e-05	0.00017	VPS8
19	rs10405599	986825	T	TOT	739	-390.8	-4.265	2.257e-05	0.00017	WDR18
3	rs17352048	101851727	T	TOT	748	-592	-4.036	6.007e-05	0.00017	ZPLD1
1	rs2501313	159882614	A	TOT	748	643.5	4.652	3.891e-06	0.00017	-
2	rs2693833	6152133	A	TOT	748	-362.9	-4.387	1.316e-05	0.00017	-
2	rs75592669	43122218	G	TOT	742	677.5	4.367	1.44e-05	0.00017	-
2	rs6708047	66597756	T	TOT	742	-370.8	-4.371	1.413e-05	0.00017	-
2	rs79027774	185323213	C	TOT	745	772	4.503	7.761e-06	0.00017	-
3	rs13068148	143656005	A	TOT	736	-373.8	-4.362	1.471e-05	0.00017	-
4	rs6811549	14304822	T	TOT	736	-473.5	-4.359	1.496e-05	0.00017	-
4	rs57883674	14308417	T	TOT	742	-530.9	-4.133	3.991e-05	0.00017	-
4	rs1564624	60479885	C	TOT	748	-429.3	-4.426	1.102e-05	0.00017	-
4	rs11730565	176326439	C	TOT	748	672	4.511	7.477e-06	0.00017	-
5	rs36683	36701127	C	TOT	748	-386.1	-4.232	2.604e-05	0.00017	-
5	rs6877941	173736715	G	TOT	748	364.1	4.295	1.981e-05	0.00017	-
6	rs4713006	26519872	G	TOT	738	366.8	4.321	1.769e-05	0.00017	-
6	rs28558133	26531433	C	TOT	733	366.5	4.272	2.198e-05	0.00017	-
6	rs1884947	26553273	T	TOT	748	363	4.219	2.752e-05	0.00017	-
6	rs1570060	26573562	G	TOT	748	369.3	4.314	1.822e-05	0.00017	-
6	rs6456735	26574149	A	TOT	745	371.6	4.328	1.707e-05	0.00017	-
6	rs4358614	26803963	C	TOT	745	370.2	4.251	2.399e-05	0.00017	-
8	rs13261123	1156750	T	TOT	724	-377.8	-4.389	1.31e-05	0.00017	-
8	rs7842305	77358891	A	TOT	748	357.4	4.108	4.428e-05	0.00017	-
9	rs62544942	74435759	G	TOT	724	721.6	4.619	4.565e-06	0.00017	-
9	rs2310041	74445353	C	TOT	745	570	4.504	7.754e-06	0.00017	-
10	rs112949003	32016649	T	TOT	745	-627.1	-4.384	1.336e-05	0.00017	-
11	rs985651	45550010	A	TOT	748	438	4.485	8.445e-06	0.00017	-
14	rs797379	34533275	T	TOT	739	-439.4	-4.25	2.41e-05	0.00017	-
15	rs34749261	46201837	C	TOT	742	-396.5	-4.312	1.84e-05	0.00017	-
15	rs10851540	53716861	G	TOT	742	-379.1	-4.251	2.402e-05	0.00017	-
16	rs112047370	56575420	C	TOT	745	424.7	4.589	5.224e-06	0.00017	-
18	rs34787266	77330955	T	TOT	745	771.8	4.498	7.946e-06	0.00017	-
19	rs7260586	7559586	T	TOT	736	-368.8	-4.293	1.995e-05	0.00017	-
20	rs6063585	49671790	T	TOT	745	-410.5	-4.279	2.127e-05	0.00017	-
2	rs10929812	12600400	C	TOT	748	498.3	4.304	1.905e-05	0.0001743	-
7	rs6597418	154550594	C	TOT	703	-410.1	-4.278	2.147e-05	0.0001765	DPP6
16	rs28895877	56431338	T	TOT	729	417.7	4.397	1.259e-05	0.00018	AMFR
8	rs10091818	108444401	C	TOT	736	360.6	4.192	3.1e-05	0.00018	ANGPT1
6	rs1321479	26501897	C	TOT	720	355.1	4.17	3.418e-05	0.00018	BTN1A1
2	rs34722769	11287492	T	TOT	748	441.9	4.422	1.122e-05	0.00018	C2orf50
1	rs10754346	116285651	C	TOT	731	-614.8	-4.101	4.573e-05	0.00018	CASQ2
12	rs2559638	105042344	C	TOT	745	-439.9	-4.063	5.354e-05	0.00018	CHST11
1	rs55924602	34459890	C	TOT	745	394	4.461	9.402e-06	0.00018	CSMD2
13	rs12863407	29058519	T	TOT	745	-370	-4.276	2.15e-05	0.00018	FLT1
6	rs6910930	26524061	A	TOT	748	364.1	4.273	2.181e-05	0.00018	HCG11
6	rs9461267	26525455	G	TOT	745	363.4	4.28	2.112e-05	0.00018	HCG11
6	rs1884946	26545308	G	TOT	748	364.1	4.273	2.181e-05	0.00018	HMGN4
6	rs4573	26546808	C	TOT	745	365.4	4.226	2.676e-05	0.00018	HMGN4
22	rs137849	50442628	T	TOT	742	581.5	4.741	2.552e-06	0.00018	IL17REL
16	rs74820883	27745141	T	TOT	745	837	4.655	3.843e-06	0.00018	KIAA0556
9	rs11144011	71470151	C	TOT	748	-367.4	-4.344	1.593e-05	0.00018	PIP5K1B
21	rs7281587	36565278	A	TOT	748	-421	-4.257	2.337e-05	0.00018	RUNX1
21	rs62216996	36570150	G	TOT	748	699.9	4.494	8.082e-06	0.00018	RUNX1
21	rs62217042	36593646	T	TOT	748	-445.9	-4.132	4.001e-05	0.00018	RUNX1
7	rs2535372	83144112	G	TOT	742	-434	-4.07	5.199e-05	0.00018	SEMA3E
15	rs7165671	50504407	C	TOT	745	-389.1	-4.407	1.205e-05	0.00018	SLC27A2
14	rs4553551	81842662	T	TOT	739	-370.4	-4.347	1.576e-05	0.00018	STON2
19	rs2957846	22838905	G	TOT	672	-827.6	-4.157	3.637e-05	0.00018	ZNF492
1	rs12058514	153252637	A	TOT	748	677.1	4.356	1.511e-05	0.00018	-
3	rs325729	151864843	T	TOT	718	-556	-4.241	2.514e-05	0.00018	-
4	rs1850546	18741988	A	TOT	742	-365.3	-4.369	1.425e-05	0.00018	-
4	rs115293898	60305742	G	TOT	739	-841.6	-4.188	3.16e-05	0.00018	-
4	rs12511324	60326981	C	TOT	736	-391.6	-4.453	9.797e-06	0.00018	-
5	rs2033225	36699435	C	TOT	748	-384.5	-4.238	2.541e-05	0.00018	-
5	rs10050592	124469569	T	TOT	742	382.4	4.492	8.191e-06	0.00018	-
6	rs565744	12236036	C	TOT	748	-597.7	-4.375	1.387e-05	0.00018	-
6	rs6922824	26553815	G	TOT	748	364.1	4.273	2.181e-05	0.00018	-
6	rs9461271	26554968	A	TOT	748	364.1	4.273	2.181e-05	0.00018	-
6	rs10484442	26555879	G	TOT	748	364.1	4.273	2.181e-05	0.00018	-
6	rs767471	26557854	T	TOT	748	364.1	4.273	2.181e-05	0.00018	-
6	rs1535277	26567802	T	TOT	745	359.7	4.236	2.559e-05	0.00018	-
6	rs1078679	26568741	T	TOT	748	364.1	4.273	2.181e-05	0.00018	-
6	rs1001687	26573218	G	TOT	742	368.1	4.314	1.82e-05	0.00018	-
7	rs12667026	36527207	C	TOT	745	-442.4	-4.163	3.512e-05	0.00018	-
7	rs73692920	49740344	A	TOT	742	-690.8	-4.212	2.845e-05	0.00018	-
7	rs57048268	151623218	C	TOT	742	378.6	4.262	2.287e-05	0.00018	-
8	rs7812747	77366932	G	TOT	748	363.5	4.178	3.285e-05	0.00018	-
8	rs184522911	89552298	A	TOT	722	630.2	4.672	3.557e-06	0.00018	-
9	rs7024401	74454454	C	TOT	745	553.3	4.476	8.78e-06	0.00018	-
10	rs72786715	32000027	C	TOT	745	-611.4	-4.329	1.703e-05	0.00018	-
11	rs11038526	45565824	G	TOT	748	404.2	4.513	7.41e-06	0.00018	-
15	rs35516445	46201868	C	TOT	742	-393.8	-4.257	2.343e-05	0.00018	-
15	rs35263854	46204603	A	TOT	745	-395.7	-4.296	1.967e-05	0.00018	-
15	rs72714608	46820930	G	TOT	748	440.9	4.18	3.257e-05	0.00018	-
22	rs9608163	23928891	T	TOT	739	-408.4	-3.999	6.991e-05	0.00018	-
9	rs12237054	107676940	G	TOT	748	-602.5	-4.076	5.072e-05	0.0001878	ABCA1
1	rs4658629	244516754	C	TOT	748	402.2	4.378	1.368e-05	0.00019	C1orf100
1	rs4658632	244516949	G	TOT	748	402.2	4.378	1.368e-05	0.00019	C1orf100
3	rs112228812	2205844	T	TOT	748	-711.9	-4.436	1.055e-05	0.00019	CNTN4
1	rs61769942	34437793	G	TOT	745	387.2	4.519	7.236e-06	0.00019	CSMD2
14	rs56168786	76061411	C	TOT	739	472.6	4.195	3.058e-05	0.00019	FLVCR2
14	rs7142350	76074655	T	TOT	748	442.9	4.218	2.773e-05	0.00019	FLVCR2
5	rs4704332	75842281	C	TOT	748	368.6	4.271	2.202e-05	0.00019	IQGAP2
7	rs55882725	104187149	G	TOT	745	358.1	4.172	3.38e-05	0.00019	LHFPL3
17	rs7359522	73592352	A	TOT	745	-625.1	-4.216	2.794e-05	0.00019	MYO15B
3	rs73854706	119502838	C	TOT	745	-471.8	-4.342	1.61e-05	0.00019	NR1I2
9	rs10869422	71469909	G	TOT	745	-362.6	-4.276	2.148e-05	0.00019	PIP5K1B
3	rs9844687	62038177	A	TOT	748	529.7	4.195	3.053e-05	0.00019	PTPRG
22	rs5754027	32762301	C	TOT	739	-618.6	-4.297	1.967e-05	0.00019	RFPL3S
22	rs5754030	32765571	A	TOT	748	-597.7	-4.214	2.817e-05	0.00019	RFPL3S
13	rs9318550	79015424	A	TOT	747	-360.8	-4.259	2.312e-05	0.00019	RNF219-AS1
11	rs2959064	3986050	C	TOT	745	601.7	4.143	3.817e-05	0.00019	STIM1
11	rs4910882	4102415	A	TOT	745	577.8	4.298	1.957e-05	0.00019	STIM1
14	rs61986599	81860917	A	TOT	742	-380	-4.129	4.063e-05	0.00019	STON2
4	rs6810879	183507800	G	TOT	748	439.8	4.301	1.923e-05	0.00019	TENM3
14	rs12589524	51468065	G	TOT	707	-373.6	-4.443	1.032e-05	0.00019	TRIM9
3	rs6810085	101841161	A	TOT	745	-561.5	-3.873	0.0001169	0.00019	ZPLD1
2	rs4670028	6156766	C	TOT	738	-368	-4.408	1.201e-05	0.00019	-
2	rs2946370	66592411	T	TOT	748	-362.5	-4.277	2.145e-05	0.00019	-
2	rs1467229	66605631	G	TOT	748	-365.7	-4.349	1.555e-05	0.00019	-
2	rs767363	154084292	T	TOT	745	-555.5	-4.435	1.061e-05	0.00019	-
2	rs6739929	205204118	G	TOT	748	-341.1	-4.093	4.724e-05	0.00019	-
2	rs2067771	210629502	A	TOT	745	826.1	4.284	2.074e-05	0.00019	-
3	rs73863432	101815805	T	TOT	748	-563.9	-3.933	9.174e-05	0.00019	-
3	rs4575896	143686164	C	TOT	742	-385.8	-4.474	8.9e-06	0.00019	-
3	rs2164553	143688310	G	TOT	730	-379.2	-4.404	1.22e-05	0.00019	-
4	rs16894476	17148643	T	TOT	748	547	4.304	1.898e-05	0.00019	-
4	rs10028300	60343789	T	TOT	732	-425.5	-4.324	1.747e-05	0.00019	-
4	rs2697211	63357502	T	TOT	735	-634	-4.197	3.035e-05	0.00019	-
4	rs2367289	74715281	A	TOT	742	-449.1	-4.387	1.317e-05	0.00019	-
5	rs3857271	65191586	T	TOT	725	573.6	4.371	1.417e-05	0.00019	-
5	rs13170114	162817463	C	TOT	730	-532.2	-4.346	1.583e-05	0.00019	-
6	rs9295694	26512994	T	TOT	748	356.2	4.183	3.223e-05	0.00019	-
6	rs6941022	26553531	C	TOT	745	366.4	4.288	2.042e-05	0.00019	-
6	rs9467798	26575697	A	TOT	748	368.3	4.322	1.752e-05	0.00019	-
6	rs2494693	26619226	C	TOT	745	372.2	4.353	1.533e-05	0.00019	-
6	rs9386447	105964160	T	TOT	745	346.5	4.24	2.52e-05	0.00019	-
6	rs17743633	139516874	C	TOT	748	-524.1	-4.4	1.242e-05	0.00019	-
7	rs12672979	36527862	C	TOT	742	-440	-4.101	4.572e-05	0.00019	-
7	rs77363820	108663318	C	TOT	748	687	4.437	1.05e-05	0.00019	-
7	rs6973124	135759433	T	TOT	748	453.5	4.267	2.236e-05	0.00019	-
7	rs2035649	135759922	C	TOT	748	456.2	4.269	2.213e-05	0.00019	-
7	rs10276194	135766626	G	TOT	748	456.2	4.269	2.213e-05	0.00019	-
8	rs13258282	72731534	A	TOT	748	-432	-4.195	3.061e-05	0.00019	-
8	rs4476992	77346220	T	TOT	748	352.9	4.053	5.593e-05	0.00019	-
8	rs6472971	77353933	C	TOT	748	351.2	4.017	6.481e-05	0.00019	-
9	rs10217766	74455697	T	TOT	748	563.8	4.529	6.884e-06	0.00019	-
9	rs10217174	74457525	T	TOT	748	563.8	4.529	6.884e-06	0.00019	-
9	rs7025473	74463295	A	TOT	748	563.8	4.529	6.884e-06	0.00019	-
9	rs7045397	74465759	A	TOT	748	563.8	4.529	6.884e-06	0.00019	-
10	rs10794798	1932908	G	TOT	745	-389.7	-4.614	4.654e-06	0.00019	-
11	rs10832892	18181127	A	TOT	696	-396.5	-4.357	1.519e-05	0.00019	-
11	rs12278942	45549518	C	TOT	748	430.6	4.423	1.118e-05	0.00019	-
11	rs10769155	45566967	G	TOT	748	406.1	4.52	7.186e-06	0.00019	-
13	rs7991667	29113587	T	TOT	701	-376	-4.267	2.25e-05	0.00019	-
15	rs1343989	46195108	A	TOT	748	-383.3	-4.154	3.643e-05	0.00019	-
15	rs12909171	99979418	A	TOT	735	-457.3	-4.041	5.89e-05	0.00019	-
21	rs7276425	45635745	A	TOT	742	-609	-4.111	4.371e-05	0.00019	-
9	rs10781044	74464951	C	TOT	745	549.3	4.46	9.478e-06	0.0001914	-
9	rs3780614	74486400	C	TOT	748	561.1	4.454	9.706e-06	0.0002	ABHD17B
9	rs1404190	74491379	T	TOT	745	554.5	4.445	1.014e-05	0.0002	ABHD17B
9	rs4837135	120117222	T	TOT	748	347.7	4.178	3.284e-05	0.0002	ASTN2
21	rs602107	40943606	A	TOT	723	-411.8	-4.125	4.136e-05	0.0002	B3GALT5
9	rs3109679	137625244	G	TOT	715	-413.3	-4.327	1.73e-05	0.0002	COL5A1
1	rs749734	34443619	T	TOT	739	375.6	4.42	1.135e-05	0.0002	CSMD2
13	rs12860111	29058479	C	TOT	748	-366.7	-4.243	2.487e-05	0.0002	FLT1
14	rs67245797	76064155	T	TOT	730	489.6	4.358	1.504e-05	0.0002	FLVCR2
14	rs10143071	76069710	C	TOT	742	440.7	4.156	3.62e-05	0.0002	FLVCR2
17	rs7213493	43349176	A	TOT	745	500	4.25	2.411e-05	0.0002	MAP3K14
9	rs10757657	27413380	A	TOT	748	-380.1	-4.16	3.55e-05	0.0002	MOB3B
2	rs7601782	11296492	C	TOT	718	445.3	4.407	1.209e-05	0.0002	PQLC3
22	rs5754040	32768988	A	TOT	745	-597.6	-4.217	2.781e-05	0.0002	RFPL3S
22	rs5754016	32758071	A	TOT	748	-596.2	-4.233	2.593e-05	0.0002	RFPL3S,RFPL3
11	rs1735053	4116674	G	TOT	736	718.6	4.053	5.606e-05	0.0002	RRM1
21	rs75531812	36679979	G	TOT	748	690.5	4.517	7.298e-06	0.0002	RUNX1
7	rs2723031	83046231	C	TOT	742	-478.9	-4.179	3.272e-05	0.0002	SEMA3E
17	rs7221308	71010662	T	TOT	748	552.8	4.297	1.963e-05	0.0002	SLC39A11
17	rs4969054	71012473	G	TOT	748	552.8	4.297	1.963e-05	0.0002	SLC39A11
1	rs2842179	43899627	T	TOT	745	380.2	4.404	1.22e-05	0.0002	SZT2
2	rs36141670	239767267	A	TOT	739	470.6	4.166	3.467e-05	0.0002	TWIST2
2	rs2971842	66590792	G	TOT	742	-372.2	-4.381	1.352e-05	0.0002	-
2	rs10167467	154081517	T	TOT	748	-548.7	-4.393	1.277e-05	0.0002	-
2	rs1025769	154083532	A	TOT	748	-548.7	-4.393	1.277e-05	0.0002	-
3	rs1504598	143667816	A	TOT	745	-382.6	-4.469	9.09e-06	0.0002	-
4	rs10007565	17153068	G	TOT	748	571.2	4.401	1.237e-05	0.0002	-
4	rs28525369	17175593	T	TOT	745	567.3	4.367	1.437e-05	0.0002	-
4	rs9993899	60338453	G	TOT	742	-437.2	-4.297	1.959e-05	0.0002	-
4	rs183821961	60456910	G	TOT	745	-786.6	-4.033	6.081e-05	0.0002	-
4	rs1842813	60469954	G	TOT	748	-426.4	-4.364	1.459e-05	0.0002	-
4	rs1384457	60473572	A	TOT	748	-426.4	-4.364	1.459e-05	0.0002	-
4	rs10020855	60478268	A	TOT	748	-426.4	-4.364	1.459e-05	0.0002	-
5	rs6888003	124470135	C	TOT	745	384.2	4.544	6.436e-06	0.0002	-
6	rs11756120	26529808	C	TOT	748	363.3	4.273	2.182e-05	0.0002	-
6	rs12665431	26577308	A	TOT	745	362.1	4.224	2.702e-05	0.0002	-
6	rs12663883	26577326	A	TOT	748	362.1	4.247	2.436e-05	0.0002	-
6	rs12663894	26577370	T	TOT	748	362.5	4.255	2.357e-05	0.0002	-
6	rs10223792	26579616	A	TOT	742	362.6	4.21	2.864e-05	0.0002	-
6	rs9372091	105991955	G	TOT	748	-349.2	-4.163	3.501e-05	0.0002	-
8	rs1598689	40904034	A	TOT	748	477.8	4.206	2.917e-05	0.0002	-
9	rs13291120	74444540	C	TOT	748	561.1	4.454	9.706e-06	0.0002	-
9	rs1986271	74461613	G	TOT	748	561.1	4.454	9.706e-06	0.0002	-
10	rs11594992	3328241	C	TOT	709	-568.9	-4.202	2.989e-05	0.0002	-
14	rs712291	34541476	T	TOT	748	-421.9	-4.185	3.191e-05	0.0002	-
15	rs2463380	46235464	C	TOT	745	-431.5	-4.085	4.877e-05	0.0002	-
15	rs144673817	46831312	G	TOT	745	431.9	4.266	2.243e-05	0.0002	-
18	rs9951166	74881646	C	TOT	745	606.9	4.493	8.131e-06	0.0002	-
19	rs59960564	45216528	G	TOT	736	377.7	4.177	3.31e-05	0.0002	-
20	rs6069619	54737680	A	TOT	748	-527.1	-4.171	3.389e-05	0.0002	-
9	rs10991410	107679200	T	TOT	748	-566.6	-3.993	7.181e-05	0.00021	ABCA1
9	rs62561054	74485649	C	TOT	745	556.9	4.396	1.263e-05	0.00021	ABHD17B
9	rs3780613	74486277	G	TOT	745	551.3	4.44	1.038e-05	0.00021	ABHD17B
8	rs12546710	108465290	A	TOT	745	353.6	4.12	4.214e-05	0.00021	ANGPT1
6	rs3736782	26505403	A	TOT	742	358.8	4.195	3.055e-05	0.00021	BTN1A1
3	rs28685760	150630041	T	TOT	748	-485.7	-4.255	2.352e-05	0.00021	CLRN1-AS1,CLRN1
3	rs28366592	150630073	A	TOT	748	-485.7	-4.255	2.352e-05	0.00021	CLRN1-AS1,CLRN1
1	rs4290025	34472317	C	TOT	748	388.8	4.432	1.074e-05	0.00021	CSMD2
18	rs72932086	50556445	G	TOT	745	475.2	4.085	4.895e-05	0.00021	DCC
1	rs6693371	93253571	G	TOT	739	664.4	4.393	1.28e-05	0.00021	EVI5
1	rs12730950	16102124	A	TOT	748	-404.7	-4.387	1.315e-05	0.00021	FBLIM1
14	rs10139185	76059069	C	TOT	736	411	4.298	1.957e-05	0.00021	FLVCR2
14	rs57021903	76069027	A	TOT	745	450.5	4.259	2.315e-05	0.00021	FLVCR2
16	rs55909520	56376637	G	TOT	745	401	4.326	1.723e-05	0.00021	GNAO1
6	rs9357010	26527945	G	TOT	748	359.7	4.228	2.651e-05	0.00021	HCG11
6	rs9467782	26542773	A	TOT	742	360.5	4.211	2.862e-05	0.00021	HMGN4
4	rs13144786	58031156	A	TOT	739	347.3	4.216	2.795e-05	0.00021	IGFBP7-AS1
13	rs7322726	51976329	G	TOT	745	-363.3	-4.317	1.796e-05	0.00021	INTS6
17	rs78895711	39139121	G	TOT	733	-609.3	-4.18	3.263e-05	0.00021	KRT40
7	rs1345934	136772275	G	TOT	748	399.6	4.143	3.812e-05	0.00021	LOC349160
7	rs10267484	1944378	G	TOT	651	-869.4	-4.024	6.392e-05	0.00021	MAD1L1
9	rs10812589	27418638	G	TOT	748	-377.6	-4.043	5.834e-05	0.00021	MOB3B
16	rs9938494	56510945	A	TOT	742	414.9	4.431	1.077e-05	0.00021	OGFOD1
5	rs1038072	149123132	G	TOT	748	422.1	4.236	2.558e-05	0.00021	PPARGC1B
21	rs2037899	36595270	T	TOT	748	-442.9	-4.106	4.473e-05	0.00021	RUNX1
17	rs17780850	70913648	A	TOT	745	396.5	4.103	4.539e-05	0.00021	SLC39A11
11	rs4910862	3935874	A	TOT	742	599	4.123	4.171e-05	0.00021	STIM1
14	rs8006162	81814860	T	TOT	748	-365.5	-4.28	2.109e-05	0.00021	STON2
14	rs8010482	81815011	T	TOT	745	-364	-4.258	2.326e-05	0.00021	STON2
14	rs10450895	81825240	T	TOT	748	-365.5	-4.28	2.109e-05	0.00021	STON2
4	rs7658235	183510416	A	TOT	748	434.4	4.246	2.456e-05	0.00021	TENM3
7	rs334524	47566157	A	TOT	748	423.1	4.467	9.173e-06	0.00021	TNS3
2	rs11674672	210652517	C	TOT	748	801.9	4.228	2.651e-05	0.00021	UNC80
2	rs1880801	6149904	T	TOT	748	-361.8	-4.367	1.435e-05	0.00021	-
2	rs2609190	6159057	C	TOT	739	-360.6	-4.358	1.501e-05	0.00021	-
2	rs2609189	6159494	C	TOT	742	-363.4	-4.374	1.393e-05	0.00021	-
2	rs2609184	6160923	C	TOT	745	-360.7	-4.347	1.575e-05	0.00021	-
2	rs34333866	11290622	T	TOT	733	427.2	4.256	2.352e-05	0.00021	-
2	rs12612929	11291910	C	TOT	739	425.9	4.281	2.106e-05	0.00021	-
2	rs12476496	199101611	T	TOT	748	382.7	4.124	4.143e-05	0.00021	-
3	rs512521	174364733	A	TOT	745	436	4.488	8.345e-06	0.00021	-
4	rs57872140	183798526	G	TOT	748	-526.2	-4.111	4.373e-05	0.00021	-
5	rs34519250	124469422	G	TOT	745	383.6	4.551	6.231e-06	0.00021	-
5	rs28063	136064362	A	TOT	748	-338.3	-4.059	5.439e-05	0.00021	-
5	rs13179999	162817105	A	TOT	732	-498	-4.158	3.593e-05	0.00021	-
6	rs3757151	26498165	T	TOT	745	354.8	4.163	3.516e-05	0.00021	-
6	rs6940188	26562029	C	TOT	745	363.2	4.263	2.272e-05	0.00021	-
6	rs10214634	26564582	A	TOT	730	359	4.188	3.155e-05	0.00021	-
6	rs2494696	26620894	G	TOT	745	371.6	4.311	1.843e-05	0.00021	-
6	rs13216218	139516214	A	TOT	745	-521.3	-4.355	1.518e-05	0.00021	-
7	rs77385244	108665591	G	TOT	748	691.3	4.409	1.193e-05	0.00021	-
7	rs78785143	108670759	A	TOT	748	691.3	4.409	1.193e-05	0.00021	-
7	rs78923046	108673493	T	TOT	748	691.3	4.409	1.193e-05	0.00021	-
7	rs75073738	108691837	G	TOT	748	691.3	4.409	1.193e-05	0.00021	-
7	rs77417764	108692027	G	TOT	748	691.3	4.409	1.193e-05	0.00021	-
7	rs78878814	108694593	A	TOT	748	691.3	4.409	1.193e-05	0.00021	-
7	rs17353496	108699949	G	TOT	745	701.2	4.419	1.138e-05	0.00021	-
7	rs74489942	108707522	C	TOT	748	691.3	4.409	1.193e-05	0.00021	-
10	rs59197535	32024378	C	TOT	745	-612.7	-4.284	2.081e-05	0.00021	-
11	rs78358886	24415310	G	TOT	748	-804.3	-4.346	1.577e-05	0.00021	-
11	rs7950659	45394284	T	TOT	745	-378	-4.255	2.36e-05	0.00021	-
14	rs62010969	44603489	T	TOT	745	453.1	4.304	1.901e-05	0.00021	-
14	rs17309337	44613305	T	TOT	745	451.1	4.474	8.889e-06	0.00021	-
15	rs11070474	46194085	G	TOT	748	-383.1	-4.165	3.484e-05	0.00021	-
15	rs7183782	46196732	T	TOT	742	-394.2	-4.263	2.274e-05	0.00021	-
15	rs4572325	46197799	C	TOT	745	-389.2	-4.253	2.376e-05	0.00021	-
16	rs60150602	56575701	C	TOT	727	411.1	4.41	1.19e-05	0.00021	-
20	rs6052793	4697500	C	TOT	745	-432.2	-3.999	6.989e-05	0.00021	-
8	rs7818498	77350704	A	TOT	745	362.3	4.156	3.612e-05	0.0002171	-
9	rs7023511	74476595	T	TOT	748	555.8	4.404	1.219e-05	0.00022	ABHD17B
9	rs13301278	74482267	T	TOT	748	555.6	4.402	1.227e-05	0.00022	ABHD17B
2	rs6755871	202450739	C	TOT	745	-363.8	-4.294	1.992e-05	0.00022	ALS2CR11
8	rs1433188	108433204	T	TOT	739	350.8	4.166	3.471e-05	0.00022	ANGPT1
8	rs3847160	108456531	G	TOT	748	355.8	4.158	3.581e-05	0.00022	ANGPT1
9	rs4837137	120118203	A	TOT	745	349.7	4.173	3.355e-05	0.00022	ASTN2
6	rs3734540	26463321	C	TOT	742	368.3	4.166	3.473e-05	0.00022	BTN2A1
6	rs1796520	26410800	C	TOT	742	369.6	4.215	2.802e-05	0.00022	BTN3A1
2	rs7605804	11280069	T	TOT	745	424.8	4.314	1.821e-05	0.00022	C2orf50
19	rs62120575	45215050	G	TOT	733	421	4.23	2.634e-05	0.00022	CEACAM16
12	rs10845785	7880898	C	TOT	739	-358.3	-4.167	3.453e-05	0.00022	CLEC4C
1	rs10914825	34447924	T	TOT	748	389.4	4.533	6.757e-06	0.00022	CSMD2
1	rs10449236	34453282	G	TOT	745	364.7	4.278	2.13e-05	0.00022	CSMD2
12	rs61936571	102301449	A	TOT	748	-626.5	-4.267	2.234e-05	0.00022	DRAM1
6	rs72823402	11067011	A	TOT	748	-599.5	-4.037	5.974e-05	0.00022	ELOVL2-AS1
3	rs9829099	56106830	A	TOT	745	-562.5	-4.398	1.253e-05	0.00022	ERC2
16	rs4783935	56375496	T	TOT	742	394	4.251	2.398e-05	0.00022	GNAO1
6	rs1321481	26538210	T	TOT	745	354	4.171	3.389e-05	0.00022	HMGN4
6	rs4713008	26538268	C	TOT	733	357.9	4.206	2.924e-05	0.00022	HMGN4
6	rs6913398	26540593	G	TOT	733	354.9	4.179	3.278e-05	0.00022	HMGN4
5	rs10043064	75830180	T	TOT	748	378.4	4.361	1.474e-05	0.00022	IQGAP2
3	rs12330545	13743897	T	TOT	739	464.5	4.152	3.678e-05	0.00022	LINC00620
17	rs7216126	854348	G	TOT	739	401.3	4.273	2.181e-05	0.00022	NXN
7	rs60286911	157542372	T	TOT	678	-794.6	-4.09	4.841e-05	0.00022	PTPRN2
11	rs4593998	4168343	A	TOT	736	529.7	4.106	4.472e-05	0.00022	RRM1
14	rs73341962	81854482	C	TOT	701	-357.1	-4.162	3.547e-05	0.00022	STON2
1	rs2251804	43917409	C	TOT	742	382.2	4.394	1.273e-05	0.00022	SZT2,HYI
19	rs254245	54583369	A	TOT	692	-357.2	-4.091	4.81e-05	0.00022	TARM1
4	rs12647700	183494688	A	TOT	748	452.2	4.419	1.14e-05	0.00022	TENM3
2	rs73076704	210651998	A	TOT	745	815.6	4.244	2.471e-05	0.00022	UNC80
7	rs11769266	70999142	G	TOT	745	380.8	4.341	1.616e-05	0.00022	WBSCR17
1	rs500831	38578692	G	TOT	748	415.3	4.338	1.639e-05	0.00022	-
2	rs2609188	6159942	C	TOT	739	-361.7	-4.33	1.7e-05	0.00022	-
2	rs6430455	134559761	A	TOT	748	-466.3	-4.184	3.199e-05	0.00022	-
4	rs55753239	183800486	T	TOT	748	-527.6	-4.074	5.122e-05	0.00022	-
5	rs4590178	124455180	G	TOT	745	-359.1	-4.284	2.074e-05	0.00022	-
5	rs10475960	170197927	A	TOT	730	364.8	4.032	6.107e-05	0.00022	-
6	rs9467787	26556769	T	TOT	745	357.4	4.19	3.124e-05	0.00022	-
6	rs6913462	26577530	G	TOT	748	361.8	4.228	2.649e-05	0.00022	-
7	rs58067393	36525322	A	TOT	748	-439.3	-4.199	3.008e-05	0.00022	-
7	rs4723523	36529394	A	TOT	748	-433.5	-4.095	4.687e-05	0.00022	-
7	rs4728378	135774180	G	TOT	748	453.5	4.232	2.602e-05	0.00022	-
8	rs7840420	1161443	T	TOT	748	-359.4	-4.176	3.315e-05	0.00022	-
9	rs1851881	74445430	T	TOT	748	551	4.443	1.02e-05	0.00022	-
9	rs4745129	74462084	C	TOT	745	553.6	4.386	1.322e-05	0.00022	-
9	rs73480345	84652802	G	TOT	712	735.4	4.555	6.163e-06	0.00022	-
9	rs12342604	84681023	G	TOT	748	591.6	4.19	3.124e-05	0.00022	-
9	rs2265007	98993074	G	TOT	748	375.3	4.064	5.34e-05	0.00022	-
10	rs3908707	32022346	G	TOT	745	-625.7	-4.374	1.393e-05	0.00022	-
10	rs7078117	128590029	G	TOT	742	-361	-4.145	3.795e-05	0.00022	-
15	rs1918497	46196268	C	TOT	748	-387.8	-4.238	2.538e-05	0.00022	-
15	rs4476123	46197847	A	TOT	748	-387.8	-4.238	2.538e-05	0.00022	-
15	rs7495034	46242447	G	TOT	742	-434.3	-4.086	4.864e-05	0.00022	-
15	rs72714611	46821188	T	TOT	748	436	4.133	3.994e-05	0.00022	-
18	rs9951732	74881643	T	TOT	748	598.9	4.459	9.487e-06	0.00022	-
18	rs57512282	74882740	T	TOT	739	619.8	4.529	6.918e-06	0.00022	-
18	rs117870737	75150201	T	TOT	748	636	4.575	5.576e-06	0.00022	-
20	rs926106	4700552	T	TOT	748	-427.5	-4.071	5.185e-05	0.00022	-
9	rs945386	139693596	C	TOT	740	476.1	4.512	7.458e-06	0.00023	CCDC183
2	rs4293569	124855281	T	TOT	739	-386.2	-4.288	2.042e-05	0.00023	CNTNAP5
1	rs714078	34445714	G	TOT	748	389.4	4.516	7.316e-06	0.00023	CSMD2
1	rs57053137	34448649	C	TOT	745	389	4.514	7.38e-06	0.00023	CSMD2
18	rs8084454	50588945	A	TOT	748	427.3	4.14	3.876e-05	0.00023	DCC
18	rs8084270	50589376	A	TOT	748	427.3	4.14	3.876e-05	0.00023	DCC
14	rs2075140	76064624	A	TOT	748	479.9	4.313	1.831e-05	0.00023	FLVCR2
12	rs4964435	104391473	T	TOT	748	508.6	4.247	2.441e-05	0.00023	GLT8D2
11	rs12278655	8250771	A	TOT	748	542.2	4.34	1.625e-05	0.00023	LMO1
16	rs55855528	320256	C	TOT	726	-429.2	-4.3	1.944e-05	0.00023	LUC7L,FAM234A,RGS11
9	rs10812585	27406078	C	TOT	745	-376.1	-4.063	5.36e-05	0.00023	MOB3B
16	rs11076522	50243374	A	TOT	745	386.3	4.301	1.928e-05	0.00023	PAPD5
3	rs10866052	62047282	C	TOT	748	516.7	4.079	5.02e-05	0.00023	PTPRG
4	rs12650405	40576804	G	TOT	748	476.4	4.41	1.185e-05	0.00023	RBM47
22	rs5754037	32768048	T	TOT	742	-607.1	-4.236	2.557e-05	0.00023	RFPL3S
5	rs10056030	65011987	C	TOT	748	-352.3	-4.051	5.637e-05	0.00023	SGTB
5	rs10039903	136408337	G	TOT	748	417.8	4.321	1.763e-05	0.00023	SPOCK1
14	rs17638807	81875109	T	TOT	742	-367.4	-4.302	1.918e-05	0.00023	STON2
2	rs1208082	202497586	A	TOT	745	-381.5	-4.161	3.542e-05	0.00023	TMEM237
2	rs11900602	210647559	T	TOT	742	826.3	4.267	2.235e-05	0.00023	UNC80
1	rs4655138	23291582	G	TOT	745	406.1	4.181	3.253e-05	0.00023	-
1	rs10800497	170093876	A	TOT	748	-640.9	-4.066	5.288e-05	0.00023	-
2	rs10186410	6160902	G	TOT	745	-357.5	-4.313	1.827e-05	0.00023	-
2	rs138743240	66621197	A	TOT	717	-391.1	-4.323	1.761e-05	0.00023	-
2	rs10931509	154060821	A	TOT	748	389.6	4.483	8.514e-06	0.00023	-
3	rs7650239	143681649	G	TOT	748	-375.8	-4.39	1.299e-05	0.00023	-
3	rs7622357	143687405	G	TOT	742	-386.8	-4.51	7.54e-06	0.00023	-
4	rs11731323	14346003	C	TOT	748	-535.8	-3.999	6.994e-05	0.00023	-
4	rs4864602	57624491	C	TOT	745	-420.1	-3.911	0.0001003	0.00023	-
4	rs17827706	60314762	A	TOT	748	-789.8	-4.057	5.5e-05	0.00023	-
4	rs28851798	60464030	A	TOT	745	357.1	4.332	1.68e-05	0.00023	-
5	rs7735615	124459547	T	TOT	748	362	4.26	2.307e-05	0.00023	-
5	rs1696918	165822088	T	TOT	745	432.5	4.506	7.658e-06	0.00023	-
6	rs1321480	26532742	G	TOT	745	359	4.218	2.767e-05	0.00023	-
6	rs1884948	26567988	A	TOT	703	348.2	4.11	4.417e-05	0.00023	-
6	rs9467802	26581168	A	TOT	745	358.5	4.198	3.019e-05	0.00023	-
7	rs10951476	36525948	T	TOT	745	-447.5	-4.204	2.937e-05	0.00023	-
7	rs12672994	36527917	C	TOT	745	-437	-4.114	4.316e-05	0.00023	-
8	rs62640331	40852092	C	TOT	748	534.9	4.112	4.365e-05	0.00023	-
10	rs11008627	32039243	T	TOT	702	-399.9	-4.367	1.449e-05	0.00023	-
11	rs12221649	113890353	C	TOT	747	607.4	4.384	1.332e-05	0.00023	-
11	rs2045365	113892941	A	TOT	748	606.1	4.377	1.374e-05	0.00023	-
12	rs7973672	2032515	T	TOT	745	389.8	4.228	2.648e-05	0.00023	-
15	rs6493185	46242576	T	TOT	745	-427.1	-4.049	5.686e-05	0.00023	-
17	rs8067770	32810901	A	TOT	744	534.9	4.306	1.882e-05	0.00023	-
18	rs1842681	22341163	A	TOT	745	-399.2	-4.107	4.461e-05	0.00023	-
18	rs7232350	55651773	A	TOT	742	338.4	4.115	4.308e-05	0.00023	-
18	rs7236751	55652208	A	TOT	748	334	4.076	5.081e-05	0.00023	-
18	rs17064202	55653059	C	TOT	748	334	4.076	5.081e-05	0.00023	-
20	rs35656450	757491	G	TOT	724	494.2	4.435	1.065e-05	0.00023	-
20	rs6052791	4697421	G	TOT	748	-428.4	-4.017	6.479e-05	0.00023	-
8	rs4734967	108440926	T	TOT	748	350.4	4.107	4.442e-05	0.00024	ANGPT1
16	rs9925945	393564	C	TOT	748	-415.5	-4.096	4.661e-05	0.00024	AXIN1
6	rs12194491	55653557	C	TOT	745	-436.9	-4.466	9.215e-06	0.00024	BMP5
6	rs6926629	26499903	C	TOT	745	358	4.185	3.196e-05	0.00024	BTN1A1
2	rs4668714	11281689	T	TOT	748	412.4	4.186	3.182e-05	0.00024	C2orf50
1	rs9428210	116285973	T	TOT	733	-637.2	-4.236	2.561e-05	0.00024	CASQ2
1	rs57460771	1924809	G	TOT	710	349.8	4.268	2.245e-05	0.00024	CFAP74
12	rs11055474	7880834	C	TOT	748	-351.9	-4.112	4.366e-05	0.00024	CLEC4C
18	rs28683803	50592640	G	TOT	748	412.6	4.04	5.893e-05	0.00024	DCC
18	rs9947891	50595625	C	TOT	745	417.7	4.011	6.657e-05	0.00024	DCC
12	rs4764839	102300347	C	TOT	745	-616	-4.185	3.186e-05	0.00024	DRAM1
16	rs1213319	10079208	A	TOT	748	454.7	4.103	4.522e-05	0.00024	GRIN2A
16	rs2650434	10082866	G	TOT	748	454.7	4.103	4.522e-05	0.00024	GRIN2A
16	rs28789085	10083883	T	TOT	745	457.3	4.107	4.446e-05	0.00024	GRIN2A
6	rs1056347	26527524	C	TOT	742	359	4.184	3.206e-05	0.00024	HCG11
6	rs6933176	26540178	A	TOT	748	355.3	4.184	3.208e-05	0.00024	HMGN4
19	rs4808428	16143066	T	TOT	736	-358	-4.125	4.138e-05	0.00024	LINC00905
9	rs10757656	27406598	T	TOT	748	-373.2	-4.095	4.684e-05	0.00024	MOB3B
2	rs17410316	226367619	C	TOT	748	-710.7	-4.189	3.141e-05	0.00024	NYAP2
9	rs12336503	15501713	T	TOT	723	-606.4	-4.159	3.581e-05	0.00024	PSIP1
7	rs13226100	83018911	A	TOT	748	-459.2	-4.047	5.723e-05	0.00024	SEMA3E
17	rs9903535	71009070	T	TOT	713	540.3	4.238	2.553e-05	0.00024	SLC39A11
14	rs7146532	81827596	T	TOT	748	-358.9	-4.211	2.859e-05	0.00024	STON2
14	rs10147676	81828665	T	TOT	748	-358.9	-4.211	2.859e-05	0.00024	STON2
1	rs2782647	43901458	G	TOT	745	377.3	4.356	1.51e-05	0.00024	SZT2
17	rs4790833	1200693	A	TOT	742	408.5	4.291	2.015e-05	0.00024	TUSC5
2	rs11887161	210640269	G	TOT	748	802.2	4.206	2.917e-05	0.00024	UNC80
2	rs73074779	210644004	G	TOT	748	802.2	4.206	2.917e-05	0.00024	UNC80
2	rs11692608	210644422	C	TOT	748	802.2	4.206	2.917e-05	0.00024	UNC80
2	rs73074787	210645103	A	TOT	748	802.2	4.206	2.917e-05	0.00024	UNC80
2	rs73074791	210645962	T	TOT	748	802.2	4.206	2.917e-05	0.00024	UNC80
2	rs1476876	210646449	C	TOT	748	802.2	4.206	2.917e-05	0.00024	UNC80
2	rs1476877	210646498	C	TOT	748	802.2	4.206	2.917e-05	0.00024	UNC80
2	rs11680007	210646814	C	TOT	748	802.2	4.206	2.917e-05	0.00024	UNC80
2	rs10490022	210647827	C	TOT	748	802.2	4.206	2.917e-05	0.00024	UNC80
2	rs11693202	210648522	A	TOT	748	802.2	4.206	2.917e-05	0.00024	UNC80
2	rs57637604	210650504	G	TOT	748	802.2	4.206	2.917e-05	0.00024	UNC80
2	rs975551	210651068	A	TOT	748	802.2	4.206	2.917e-05	0.00024	UNC80
2	rs11679862	210652511	T	TOT	748	802.2	4.206	2.917e-05	0.00024	UNC80
2	rs11680964	210652613	C	TOT	748	802.2	4.206	2.917e-05	0.00024	UNC80
3	rs11713588	184671279	A	TOT	742	-427.8	-4.112	4.364e-05	0.00024	VPS8
1	rs1902887	188583685	G	TOT	745	-389.9	-4.165	3.472e-05	0.00024	-
2	rs2609195	6152005	C	TOT	745	-362.1	-4.349	1.561e-05	0.00024	-
2	rs7584076	6157693	A	TOT	748	-357.2	-4.31	1.847e-05	0.00024	-
2	rs7599874	6157718	C	TOT	748	-357.2	-4.31	1.847e-05	0.00024	-
2	rs12105832	6157829	A	TOT	748	-357.2	-4.31	1.847e-05	0.00024	-
2	rs4670029	6158148	T	TOT	748	-357.2	-4.31	1.847e-05	0.00024	-
2	rs2693830	6159255	A	TOT	745	-356.3	-4.303	1.906e-05	0.00024	-
2	rs2693829	6159326	C	TOT	748	-357.2	-4.31	1.847e-05	0.00024	-
2	rs2693827	6160207	T	TOT	745	-352.2	-4.237	2.547e-05	0.00024	-
2	rs2609185	6160607	C	TOT	748	-357.2	-4.31	1.847e-05	0.00024	-
2	rs2693826	6160943	A	TOT	748	-357.2	-4.31	1.847e-05	0.00024	-
2	rs4056125	134566526	A	TOT	748	-498.7	-4.184	3.198e-05	0.00024	-
2	rs2215624	210601141	G	TOT	748	800.5	4.197	3.034e-05	0.00024	-
2	rs2215625	210601209	C	TOT	748	800.5	4.197	3.034e-05	0.00024	-
2	rs73074733	210603148	C	TOT	748	802.2	4.206	2.917e-05	0.00024	-
2	rs11898077	210603164	T	TOT	748	802.2	4.206	2.917e-05	0.00024	-
2	rs59722269	210605095	A	TOT	748	802.2	4.206	2.917e-05	0.00024	-
2	rs73074735	210605586	A	TOT	748	802.2	4.206	2.917e-05	0.00024	-
2	rs11682229	210605920	T	TOT	748	802.2	4.206	2.917e-05	0.00024	-
2	rs57170386	210608232	A	TOT	748	802.2	4.206	2.917e-05	0.00024	-
2	rs60391923	210617664	T	TOT	748	802.2	4.206	2.917e-05	0.00024	-
2	rs12622598	210618203	T	TOT	748	802.2	4.206	2.917e-05	0.00024	-
2	rs58430272	210619738	A	TOT	748	802.2	4.206	2.917e-05	0.00024	-
2	rs35872449	210620139	C	TOT	748	802.2	4.206	2.917e-05	0.00024	-
2	rs73074750	210621913	C	TOT	748	802.2	4.206	2.917e-05	0.00024	-
2	rs61547046	210622907	T	TOT	748	802.2	4.206	2.917e-05	0.00024	-
2	rs12615516	210626272	C	TOT	748	802.2	4.206	2.917e-05	0.00024	-
2	rs10932306	210626741	A	TOT	748	816.1	4.256	2.347e-05	0.00024	-
2	rs11884376	210631573	T	TOT	748	802.2	4.206	2.917e-05	0.00024	-
2	rs12619203	210632525	G	TOT	748	802.2	4.206	2.917e-05	0.00024	-
2	rs11677489	210632900	T	TOT	748	802.2	4.206	2.917e-05	0.00024	-
2	rs6742314	210633322	A	TOT	748	802.2	4.206	2.917e-05	0.00024	-
2	rs6716831	210633725	G	TOT	748	802.2	4.206	2.917e-05	0.00024	-
3	rs765695	143653877	T	TOT	748	-378.6	-4.419	1.136e-05	0.00024	-
3	rs1595211	143681194	T	TOT	742	-382.1	-4.41	1.187e-05	0.00024	-
3	rs115618395	148662007	T	TOT	748	-655.8	-3.99	7.272e-05	0.00024	-
3	rs115944931	177034185	C	TOT	748	729.3	4.211	2.848e-05	0.00024	-
3	rs11921386	190557523	T	TOT	745	679.8	4.48	8.647e-06	0.00024	-
4	rs2314658	17129294	G	TOT	745	546.3	4.28	2.115e-05	0.00024	-
4	rs13126802	60358615	A	TOT	748	380.9	4.413	1.172e-05	0.00024	-
4	rs2086656	60498473	C	TOT	748	-411.4	-4.223	2.713e-05	0.00024	-
4	rs1355803	60534555	C	TOT	742	-400.7	-4.011	6.672e-05	0.00024	-
4	rs72860756	80365076	C	TOT	748	738.2	4.305	1.889e-05	0.00024	-
4	rs4399936	156015106	C	TOT	742	-384.1	-4.221	2.732e-05	0.00024	-
5	rs4701855	4380725	C	TOT	748	-369	-4.019	6.436e-05	0.00024	-
5	rs13162105	124483518	C	TOT	748	361.7	4.3	1.937e-05	0.00024	-
6	rs9358954	26531178	G	TOT	739	361.3	4.221	2.736e-05	0.00024	-
7	rs4723526	36529756	G	TOT	745	-433.7	-4.081	4.971e-05	0.00024	-
7	rs4728377	135761792	C	TOT	745	453.7	4.231	2.62e-05	0.00024	-
8	rs11783269	40035570	T	TOT	742	354.6	4.165	3.481e-05	0.00024	-
9	rs12001732	84677101	C	TOT	748	571.7	4.26	2.308e-05	0.00024	-
10	rs12261139	32012373	G	TOT	748	-610.2	-4.281	2.102e-05	0.00024	-
11	rs7926895	45574574	C	TOT	742	398.5	4.438	1.048e-05	0.00024	-
11	rs73027096	129363998	A	TOT	748	493.7	4.451	9.872e-06	0.00024	-
12	rs1163656	81337458	T	TOT	745	493.1	4.366	1.443e-05	0.00024	-
14	rs7150417	90858376	C	TOT	721	-364	-4.198	3.029e-05	0.00024	-
15	rs12909225	46203452	A	TOT	736	-392.6	-4.174	3.346e-05	0.00024	-
15	rs8024858	46243033	A	TOT	742	-422.1	-3.991	7.227e-05	0.00024	-
15	rs72714610	46821083	T	TOT	748	433.5	4.111	4.386e-05	0.00024	-
15	rs624613	53716187	G	TOT	745	-369.9	-4.161	3.542e-05	0.00024	-
16	rs77706710	85149	A	TOT	748	-470.4	-4.195	3.062e-05	0.00024	-
16	rs56304909	235490	T	TOT	732	-467.8	-4.378	1.372e-05	0.00024	-
18	rs56880461	54762513	A	TOT	745	722.8	4.195	3.063e-05	0.00024	-
20	rs6069616	54737008	G	TOT	739	-535	-4.199	3.003e-05	0.00024	-
22	rs117984152	25685828	C	TOT	709	-391.8	-4.324	1.751e-05	0.00024	-
22	rs7287174	32731818	C	TOT	742	-603.8	-4.22	2.75e-05	0.00024	-
8	rs2442636	6366961	G	TOT	748	359.1	4.354	1.52e-05	0.00025	ANGPT2,MCPH1
6	rs2208331	26507319	G	TOT	742	353.3	4.171	3.388e-05	0.00025	BTN1A1
6	rs742090	26415637	A	TOT	748	361.4	4.134	3.969e-05	0.00025	BTN3A1
18	rs4132357	50580975	C	TOT	733	415.4	3.992	7.226e-05	0.00025	DCC
18	rs9947974	50595725	G	TOT	748	419.9	4.061	5.411e-05	0.00025	DCC
11	rs73402972	648476	G	TOT	726	-443.2	-4.101	4.58e-05	0.00025	DEAF1
11	rs6486199	9205554	C	TOT	728	359.4	4.162	3.532e-05	0.00025	DENND5A
1	rs4654916	21600677	A	TOT	739	-595.6	-3.815	0.0001474	0.00025	ECE1
3	rs6805322	56107496	T	TOT	745	-558.5	-4.352	1.541e-05	0.00025	ERC2
1	rs7513439	16097511	T	TOT	742	-389.8	-4.251	2.405e-05	0.00025	FBLIM1
1	rs7544506	16097513	C	TOT	733	-397	-4.311	1.852e-05	0.00025	FBLIM1
13	rs12858139	29058068	A	TOT	745	-358.7	-4.182	3.228e-05	0.00025	FLT1
16	rs2650433	10065680	T	TOT	745	434.4	4.193	3.086e-05	0.00025	GRIN2A
17	rs11574815	43365392	A	TOT	739	520.6	4.313	1.83e-05	0.00025	MAP3K14
7	rs13233587	151529236	C	TOT	732	-367.6	-4.137	3.928e-05	0.00025	PRKAG2
11	rs1561876	4113395	G	TOT	745	572.7	4.246	2.447e-05	0.00025	STIM1
14	rs3915226	81831693	T	TOT	748	-352.8	-4.134	3.968e-05	0.00025	STON2
1	rs839770	43873374	A	TOT	739	379.6	4.376	1.385e-05	0.00025	SZT2
12	rs56227915	44429184	A	TOT	748	-818.2	-4.376	1.382e-05	0.00025	TMEM117
12	rs113191188	44436222	G	TOT	745	-800.3	-4.324	1.744e-05	0.00025	TMEM117
2	rs4672559	210698433	A	TOT	748	767.9	4.089	4.799e-05	0.00025	UNC80
1	rs6701487	16117922	G	TOT	739	-539.2	-4.165	3.477e-05	0.00025	-
1	rs114040372	83484592	T	TOT	709	-758.6	-4.303	1.922e-05	0.00025	-
1	rs6667557	116314718	A	TOT	742	-646.3	-4.154	3.654e-05	0.00025	-
2	rs2609196	6152899	A	TOT	748	-358.4	-4.321	1.767e-05	0.00025	-
2	rs2609197	6155823	T	TOT	745	-356.7	-4.3	1.939e-05	0.00025	-
2	rs12104847	6157860	C	TOT	745	-357.2	-4.311	1.844e-05	0.00025	-
2	rs12618760	154061519	A	TOT	745	387.3	4.443	1.023e-05	0.00025	-
3	rs9840157	143678089	T	TOT	745	-375.7	-4.374	1.393e-05	0.00025	-
3	rs2134916	143687607	A	TOT	745	-379.1	-4.414	1.164e-05	0.00025	-
4	rs12649482	60359616	T	TOT	748	379.1	4.396	1.261e-05	0.00025	-
4	rs7675400	60476702	T	TOT	748	-419.2	-4.304	1.904e-05	0.00025	-
5	rs2158950	136214846	T	TOT	742	335.6	4.006	6.795e-05	0.00025	-
8	rs1391117	104129007	G	TOT	748	354.9	4.326	1.728e-05	0.00025	-
9	rs7864835	4469468	C	TOT	745	423.8	4.104	4.519e-05	0.00025	-
11	rs11043026	10960915	C	TOT	748	-732.1	-3.699	0.0002324	0.00025	-
11	rs78557885	10961418	C	TOT	748	-732.1	-3.699	0.0002324	0.00025	-
13	rs7490148	114603373	C	TOT	685	-802	-4.156	3.654e-05	0.00025	-
14	rs1243703	21005896	A	TOT	748	563.7	4.334	1.668e-05	0.00025	-
14	rs1243702	21006076	G	TOT	748	563.7	4.334	1.668e-05	0.00025	-
15	rs11070477	46195714	G	TOT	748	-381.5	-4.179	3.277e-05	0.00025	-
15	rs1918509	46217846	T	TOT	748	-387.3	-4.217	2.779e-05	0.00025	-
15	rs2463379	46235350	C	TOT	748	-425.1	-4.057	5.494e-05	0.00025	-
17	rs7213761	32792307	T	TOT	742	565.1	4.275	2.157e-05	0.00025	-
22	rs5753989	32737733	G	TOT	748	-586.8	-4.225	2.688e-05	0.00025	-
8	rs12541987	108453421	A	TOT	745	353.7	4.125	4.124e-05	0.00026	ANGPT1
9	rs10818029	120114228	T	TOT	748	338.4	4.057	5.502e-05	0.00026	ASTN2
3	rs13062415	112940703	T	TOT	745	416.9	4.469	9.076e-06	0.00026	BOC
2	rs35536828	11283005	T	TOT	739	412.3	4.207	2.911e-05	0.00026	C2orf50
19	rs28620610	54473054	G	TOT	734	357.6	4.077	5.059e-05	0.00026	CACNG8
12	rs4764842	102300706	G	TOT	748	-620.1	-4.211	2.849e-05	0.00026	DRAM1
9	rs12552045	99243754	A	TOT	736	-451.8	-4.08	5.001e-05	0.00026	HABP4
6	rs9461270	26544110	G	TOT	735	355.1	4.145	3.8e-05	0.00026	HMGN4
18	rs12456796	33069259	C	TOT	748	406.2	4.244	2.475e-05	0.00026	INO80C
5	rs6889168	75900782	C	TOT	745	-353.7	-4.201	2.979e-05	0.00026	IQGAP2
13	rs4885346	76323485	A	TOT	745	-468.9	-4.008	6.734e-05	0.00026	LMO7
1	rs9426688	23451360	G	TOT	745	420.6	4.125	4.129e-05	0.00026	LUZP1
17	rs111244088	43379765	C	TOT	739	531.7	4.264	2.273e-05	0.00026	MAP3K14
17	rs76514705	73605263	C	TOT	745	-699.4	-4.067	5.268e-05	0.00026	MYO15B
16	rs9939035	56510845	G	TOT	742	412.8	4.452	9.834e-06	0.00026	OGFOD1
16	rs12599953	50202877	A	TOT	738	384.3	4.208	2.893e-05	0.00026	PAPD5
20	rs62199386	4701076	T	TOT	738	-426.7	-4.048	5.705e-05	0.00026	PRND
9	rs10816232	9919035	C	TOT	745	-363.9	-4.382	1.344e-05	0.00026	PTPRD
21	rs2834851	36591890	T	TOT	748	-438.7	-4.085	4.894e-05	0.00026	RUNX1
11	rs3781836	121448338	A	TOT	748	527.2	4.197	3.036e-05	0.00026	SORL1
11	rs2959060	4040597	C	TOT	739	588.1	4.083	4.942e-05	0.00026	STIM1
19	rs12104361	54581397	T	TOT	736	596.2	4.398	1.254e-05	0.00026	TARM1
19	rs2074574	985997	C	TOT	741	-374	-4.108	4.438e-05	0.00026	WDR18
19	rs10424738	986624	A	TOT	729	-369.3	-4.044	5.813e-05	0.00026	WDR18
1	rs146364775	153254513	C	TOT	748	677.9	4.291	2.017e-05	0.00026	-
2	rs12104582	6157812	T	TOT	742	-358.5	-4.299	1.947e-05	0.00026	-
3	rs11708115	3698096	C	TOT	748	-365	-4.187	3.169e-05	0.00026	-
3	rs34743418	143657807	T	TOT	742	-377.1	-4.374	1.392e-05	0.00026	-
3	rs1504599	143668142	A	TOT	748	-376.7	-4.388	1.31e-05	0.00026	-
3	rs1595210	143681157	C	TOT	745	-377.1	-4.379	1.365e-05	0.00026	-
3	rs115471393	177015033	C	TOT	745	720.5	4.173	3.357e-05	0.00026	-
4	rs13107004	18733362	G	TOT	742	-365.4	-4.362	1.475e-05	0.00026	-
4	rs36141595	32848987	G	TOT	748	-529.3	-4.096	4.662e-05	0.00026	-
4	rs6551835	60361419	C	TOT	742	-426	-4.186	3.178e-05	0.00026	-
4	rs10021668	60377467	T	TOT	742	-430.5	-4.231	2.621e-05	0.00026	-
5	rs5016083	124483129	C	TOT	742	365.7	4.358	1.499e-05	0.00026	-
6	rs9467773	26498426	G	TOT	719	363.3	4.202	2.981e-05	0.00026	-
6	rs12212910	68062777	T	TOT	745	829	4.272	2.193e-05	0.00026	-
6	rs9486147	105990864	C	TOT	736	-344.7	-4.096	4.665e-05	0.00026	-
7	rs10253310	135764106	A	TOT	745	453.5	4.232	2.607e-05	0.00026	-
8	rs144009367	72735182	T	TOT	745	-421.9	-4.068	5.253e-05	0.00026	-
8	rs13282959	72742860	C	TOT	745	-422.4	-4.107	4.451e-05	0.00026	-
15	rs2463382	46235671	G	TOT	745	-422.5	-4.001	6.931e-05	0.00026	-
15	rs2463388	46239349	T	TOT	748	-422.3	-4.015	6.545e-05	0.00026	-
15	rs72714609	46821023	T	TOT	748	430.7	4.102	4.538e-05	0.00026	-
15	rs1027606	53715879	A	TOT	742	-371.5	-4.15	3.71e-05	0.00026	-
21	rs9981503	39703647	T	TOT	748	-554.5	-4.217	2.78e-05	0.00026	-
22	rs5994559	32770641	T	TOT	739	-764.4	-4.118	4.247e-05	0.00026	-
8	rs10955456	108431848	A	TOT	748	344.7	4.132	4.008e-05	0.00027	ANGPT1
6	rs7763910	26472655	A	TOT	745	-361.7	-4.108	4.431e-05	0.00027	BTN2A1,LOC285819
1	rs7518122	116285104	C	TOT	729	-605.8	-4.126	4.123e-05	0.00027	CASQ2
14	rs10151576	91810747	T	TOT	742	-369.2	-4.191	3.118e-05	0.00027	CCDC88C
3	rs1178532	2244777	G	TOT	745	431.2	4.12	4.217e-05	0.00027	CNTN4
6	rs13206552	56244488	A	TOT	745	-411.1	-4.174	3.348e-05	0.00027	COL21A1
6	rs2894836	56250783	T	TOT	748	-409.1	-4.21	2.861e-05	0.00027	COL21A1
18	rs72915227	50574481	C	TOT	745	480.6	4.095	4.687e-05	0.00027	DCC
12	rs61935249	102300076	G	TOT	742	-626.9	-4.227	2.66e-05	0.00027	DRAM1
1	rs6701130	93072790	C	TOT	744	651.7	4.348	1.568e-05	0.00027	EVI5
17	rs9889614	43305401	A	TOT	733	465.1	4.32	1.775e-05	0.00027	FMNL1
5	rs10065424	75841888	C	TOT	748	360.4	4.168	3.432e-05	0.00027	IQGAP2
3	rs62234767	13745163	A	TOT	748	469.3	4.167	3.451e-05	0.00027	LINC00620
6	rs7755997	26483048	G	TOT	707	-371.8	-4.244	2.488e-05	0.00027	LOC285819
11	rs974922	24861521	G	TOT	748	462.7	4.164	3.498e-05	0.00027	LUZP2
11	rs4923214	24870021	G	TOT	748	459.9	4.168	3.433e-05	0.00027	LUZP2
11	rs1960472	24884719	C	TOT	748	459.9	4.168	3.433e-05	0.00027	LUZP2
11	rs1486678	24886552	G	TOT	748	459.9	4.168	3.433e-05	0.00027	LUZP2
8	rs2134562	30005426	C	TOT	724	601.2	4.099	4.622e-05	0.00027	MIR548O2
19	rs404954	48586825	T	TOT	739	357.8	4.225	2.686e-05	0.00027	PLA2G4C
4	rs10019982	40579294	A	TOT	748	460.9	4.263	2.277e-05	0.00027	RBM47
11	rs1662177	4119984	T	TOT	742	682.7	3.894	0.0001075	0.00027	RRM1
7	rs2535368	83157207	T	TOT	748	-456.7	-3.872	0.0001176	0.00027	SEMA3E
15	rs8039212	50507187	T	TOT	748	-375	-4.223	2.711e-05	0.00027	SLC27A2
5	rs13156907	136392354	T	TOT	745	411.1	4.244	2.472e-05	0.00027	SPOCK1
12	rs7297741	119441071	T	TOT	720	422.2	4.245	2.478e-05	0.00027	SRRM4
12	rs2393465	119441212	C	TOT	742	400.7	4.062	5.381e-05	0.00027	SRRM4
11	rs6578434	4054405	C	TOT	745	581.4	4.052	5.61e-05	0.00027	STIM1
12	rs56337317	44458319	T	TOT	745	-807.4	-4.258	2.324e-05	0.00027	TMEM117
12	rs73161929	129113788	G	TOT	745	827.8	4.298	1.953e-05	0.00027	TMEM132C
1	rs2842196	43927411	C	TOT	745	374	4.325	1.734e-05	0.00027	-
1	rs1338356	211352625	C	TOT	748	-431.3	-3.951	8.527e-05	0.00027	-
2	rs2693828	6159640	C	TOT	748	-355	-4.288	2.038e-05	0.00027	-
2	rs2609183	6161040	A	TOT	748	-354.7	-4.285	2.064e-05	0.00027	-
2	rs16829308	134537665	G	TOT	745	-460.3	-4.004	6.853e-05	0.00027	-
2	rs11691640	154072807	T	TOT	745	385.3	4.425	1.108e-05	0.00027	-
2	rs11682474	236033884	A	TOT	745	-699.6	-4.331	1.686e-05	0.00027	-
3	rs11710505	73424991	A	TOT	742	438.3	4.168	3.438e-05	0.00027	-
3	rs1504601	143671663	A	TOT	748	-375.6	-4.387	1.314e-05	0.00027	-
3	rs9860872	143678457	A	TOT	745	-377	-4.378	1.37e-05	0.00027	-
3	rs9845561	143678847	A	TOT	748	-375.6	-4.387	1.314e-05	0.00027	-
3	rs9865128	143678853	A	TOT	748	-375.6	-4.387	1.314e-05	0.00027	-
3	rs1583550	143680644	A	TOT	742	-377.3	-4.37	1.419e-05	0.00027	-
3	rs9812340	143683582	C	TOT	745	-376.5	-4.37	1.42e-05	0.00027	-
3	rs2221411	143685231	C	TOT	748	-373.7	-4.377	1.373e-05	0.00027	-
4	rs67724221	60463687	A	TOT	748	352.1	4.29	2.02e-05	0.00027	-
4	rs1387989	158512088	C	TOT	748	-353.8	-4.232	2.605e-05	0.00027	-
6	rs9986382	26550619	C	TOT	736	352.8	4.148	3.753e-05	0.00027	-
6	rs1977201	26573674	C	TOT	745	357	4.168	3.429e-05	0.00027	-
6	rs1570061	26575986	C	TOT	736	353.2	4.108	4.432e-05	0.00027	-
6	rs9372090	105991917	A	TOT	748	341.5	4.086	4.872e-05	0.00027	-
8	rs78317409	40860376	T	TOT	748	543.3	4.15	3.706e-05	0.00027	-
8	rs13257509	72714235	A	TOT	745	-421.5	-4.002	6.912e-05	0.00027	-
8	rs13261192	77355438	A	TOT	729	349.1	3.995	7.134e-05	0.00027	-
10	rs112089971	18996101	A	TOT	744	-718.3	-3.835	0.0001363	0.00027	-
10	rs59865797	32008407	T	TOT	742	-616.4	-4.263	2.277e-05	0.00027	-
10	rs77111921	32009999	T	TOT	745	-601.6	-4.203	2.951e-05	0.00027	-
10	rs12260643	32039987	G	TOT	748	-585.9	-4.159	3.571e-05	0.00027	-
11	rs7937276	45558167	C	TOT	745	424.7	4.302	1.915e-05	0.00027	-
11	rs11221724	129360399	A	TOT	748	472.6	4.293	1.998e-05	0.00027	-
18	rs3852840	77326759	A	TOT	748	657.3	4.383	1.336e-05	0.00027	-
20	rs67156841	49666851	T	TOT	748	-398.9	-4.167	3.454e-05	0.00027	-
3	rs2069033	125852638	A	TOT	717	-355.9	-4.212	2.849e-05	0.00028	ALDH1L1
9	rs17320302	120110152	T	TOT	748	338.2	4.062	5.37e-05	0.00028	ASTN2
16	rs2885415	395396	A	TOT	742	-413.1	-4.066	5.301e-05	0.00028	AXIN1
21	rs633705	40952583	A	TOT	736	-348.1	-4.072	5.164e-05	0.00028	B3GALT5
11	rs59451320	99881768	G	TOT	748	615.7	4.209	2.878e-05	0.00028	CNTN5
18	rs60638615	50599751	T	TOT	733	499.5	4.056	5.519e-05	0.00028	DCC
17	rs11079015	39975164	C	TOT	682	-406.2	-4.146	3.808e-05	0.00028	FKBP10
19	rs8102443	16134585	C	TOT	733	-342.5	-3.978	7.626e-05	0.00028	LINC00661
16	rs4238814	50242934	G	TOT	739	383.8	4.344	1.597e-05	0.00028	PAPD5
15	rs8024387	50508040	T	TOT	745	-374.2	-4.207	2.901e-05	0.00028	SLC27A2
5	rs13170755	168182477	C	TOT	739	385.2	4.119	4.238e-05	0.00028	SLIT3
14	rs3915225	81831609	T	TOT	745	-358.5	-4.202	2.963e-05	0.00028	STON2
1	rs839773	43874202	G	TOT	748	370.7	4.291	2.016e-05	0.00028	SZT2
12	rs56355753	44458352	A	TOT	745	-813.5	-4.326	1.724e-05	0.00028	TMEM117
1	rs2262984	43926715	G	TOT	748	371.6	4.301	1.929e-05	0.00028	-
1	rs2842198	43930738	A	TOT	735	387.4	4.349	1.559e-05	0.00028	-
1	rs7556460	117821981	A	TOT	745	-569.5	-3.979	7.588e-05	0.00028	-
2	rs2693834	6150778	A	TOT	748	-353.4	-4.269	2.219e-05	0.00028	-
2	rs4664653	154076524	T	TOT	748	-524.7	-4.242	2.498e-05	0.00028	-
2	rs2191912	210606243	G	TOT	748	783.5	4.129	4.063e-05	0.00028	-
3	rs2003320	64281153	T	TOT	676	431.3	4.068	5.307e-05	0.00028	-
3	rs6797210	143656334	G	TOT	745	-372.8	-4.356	1.51e-05	0.00028	-
3	rs4566535	143667875	A	TOT	748	-374.3	-4.364	1.459e-05	0.00028	-
3	rs1394399	143675652	T	TOT	748	-372.5	-4.351	1.545e-05	0.00028	-
3	rs1394401	143675802	A	TOT	736	-381.7	-4.429	1.089e-05	0.00028	-
3	rs56128322	143680448	A	TOT	745	-377	-4.409	1.19e-05	0.00028	-
3	rs2134915	143687585	C	TOT	745	-372.1	-4.321	1.762e-05	0.00028	-
4	rs78536802	17224971	T	TOT	748	524.5	4.206	2.911e-05	0.00028	-
4	rs10866168	60492761	T	TOT	748	-409.7	-4.22	2.741e-05	0.00028	-
5	rs893716	124463063	G	TOT	745	370.5	4.33	1.698e-05	0.00028	-
5	rs56171860	124469343	A	TOT	739	-363.6	-4.356	1.513e-05	0.00028	-
5	rs10045101	165662583	A	TOT	739	-395.2	-4.114	4.329e-05	0.00028	-
6	rs7753565	26560012	G	TOT	690	360.7	4.174	3.378e-05	0.00028	-
6	rs2451730	26625523	T	TOT	678	395.4	4.174	3.39e-05	0.00028	-
7	rs12666404	36528015	G	TOT	748	-431.4	-4.055	5.542e-05	0.00028	-
7	rs57104513	36528536	G	TOT	748	-431.4	-4.055	5.542e-05	0.00028	-
7	rs58608821	36528822	G	TOT	748	-431.4	-4.055	5.542e-05	0.00028	-
7	rs4723524	36529505	G	TOT	748	-431.4	-4.055	5.542e-05	0.00028	-
7	rs4723525	36529570	T	TOT	748	-431.4	-4.055	5.542e-05	0.00028	-
7	rs10226193	116292034	T	TOT	745	-572.1	-4.063	5.366e-05	0.00028	-
8	rs12682246	77353041	G	TOT	748	344.5	3.946	8.697e-05	0.00028	-
9	rs147882293	4470442	G	TOT	742	420.5	4.07	5.21e-05	0.00028	-
9	rs1464758	74427419	T	TOT	745	587.3	4.324	1.744e-05	0.00028	-
9	rs7865906	133015471	A	TOT	748	404.6	3.984	7.432e-05	0.00028	-
10	rs72786740	32031149	A	TOT	745	-599.1	-4.207	2.898e-05	0.00028	-
15	rs2463371	46219297	A	TOT	748	-383.8	-4.18	3.261e-05	0.00028	-
15	rs2141228	46234351	G	TOT	736	-425.2	-3.994	7.137e-05	0.00028	-
15	rs35160924	46237735	C	TOT	745	-422.8	-4.005	6.831e-05	0.00028	-
16	rs77934815	62434414	G	TOT	745	528.8	4.157	3.603e-05	0.00028	-
18	rs8097149	55653706	C	TOT	745	332.3	4.056	5.512e-05	0.00028	-
18	rs112617956	77407036	C	TOT	713	446.8	4.268	2.235e-05	0.00028	-
8	rs4571710	108434658	A	TOT	745	344.8	4.05	5.666e-05	0.00029	ANGPT1
8	rs1433185	108447635	T	TOT	748	350.5	4.099	4.6e-05	0.00029	ANGPT1
8	rs6469113	108453502	A	TOT	748	347.3	4.075	5.1e-05	0.00029	ANGPT1
4	rs28500748	41011718	G	TOT	745	411.9	4.066	5.285e-05	0.00029	APBB2
3	rs7653431	143689717	T	TOT	745	-374.3	-4.38	1.357e-05	0.00029	C3orf58
6	rs1008770	56245119	T	TOT	748	-409.6	-4.168	3.432e-05	0.00029	COL21A1
6	rs1008769	56245189	T	TOT	748	-409.6	-4.168	3.432e-05	0.00029	COL21A1
1	rs10799013	34442175	G	TOT	745	369	4.342	1.606e-05	0.00029	CSMD2
1	rs12085816	34473767	A	TOT	748	384.2	4.364	1.455e-05	0.00029	CSMD2
3	rs7625720	56095565	A	TOT	748	-554.8	-4.331	1.686e-05	0.00029	ERC2
3	rs6764978	56107233	G	TOT	748	-554.8	-4.331	1.686e-05	0.00029	ERC2
6	rs59716105	64887225	A	TOT	720	-410.1	-4.255	2.364e-05	0.00029	EYS
16	rs4784658	56376282	T	TOT	736	387.1	4.176	3.319e-05	0.00029	GNAO1
16	rs1213321	10077586	A	TOT	745	451.9	4.084	4.91e-05	0.00029	GRIN2A
5	rs4704333	75842335	T	TOT	748	357.3	4.125	4.133e-05	0.00029	IQGAP2
6	rs79778451	62705804	T	TOT	748	750.7	4.388	1.307e-05	0.00029	KHDRBS2
3	rs62234772	13747371	C	TOT	745	469.7	4.089	4.812e-05	0.00029	LINC00620
3	rs1457685	142645883	G	TOT	742	-435	-4.081	4.981e-05	0.00029	LOC100507389
17	rs75911690	43380115	T	TOT	745	506.5	4.158	3.589e-05	0.00029	MAP3K14
13	rs1572591	102060076	C	TOT	745	-343	-3.997	7.048e-05	0.00029	NALCN
3	rs10934499	119504483	C	TOT	736	-460.4	-4.313	1.827e-05	0.00029	NR1I2
1	rs75071931	10671427	T	TOT	748	457.2	4.137	3.927e-05	0.00029	PEX14
19	rs10426064	48597199	T	TOT	745	340.9	4.101	4.565e-05	0.00029	PLA2G4C
5	rs66938248	34797780	C	TOT	745	362.1	4.16	3.55e-05	0.00029	RAI14
4	rs3828530	40578623	T	TOT	742	475.7	4.333	1.675e-05	0.00029	RBM47
21	rs2242918	36564998	C	TOT	742	-415.4	-4.21	2.865e-05	0.00029	RUNX1
11	rs2959069	4072871	A	TOT	745	582.7	4.079	5.003e-05	0.00029	STIM1
1	rs839771	43873469	G	TOT	730	373.3	4.324	1.746e-05	0.00029	SZT2
1	rs2782642	43886321	G	TOT	745	374	4.317	1.8e-05	0.00029	SZT2
1	rs114903842	153209315	T	TOT	748	612	4.305	1.889e-05	0.00029	-
1	rs542077	170088403	T	TOT	748	-615.4	-4.002	6.921e-05	0.00029	-
2	rs2693838	6148783	A	TOT	748	-353.4	-4.264	2.264e-05	0.00029	-
2	rs4670030	6158152	C	TOT	745	-356.4	-4.287	2.052e-05	0.00029	-
2	rs6744659	11291337	C	TOT	745	414.5	4.194	3.072e-05	0.00029	-
2	rs6754718	11291348	T	TOT	745	415.7	4.218	2.774e-05	0.00029	-
2	rs4669695	11292605	C	TOT	748	411.6	4.178	3.285e-05	0.00029	-
3	rs4350918	143645242	G	TOT	748	-375	-4.385	1.329e-05	0.00029	-
3	rs1080239	143659637	C	TOT	748	-374	-4.373	1.401e-05	0.00029	-
3	rs2134917	143660654	G	TOT	748	-373.4	-4.361	1.474e-05	0.00029	-
3	rs6803148	143680470	C	TOT	745	-375.4	-4.387	1.318e-05	0.00029	-
3	rs7650332	143681727	G	TOT	748	-372.8	-4.363	1.464e-05	0.00029	-
3	rs9811736	143683244	C	TOT	745	-376.6	-4.384	1.332e-05	0.00029	-
3	rs482153	174363743	G	TOT	742	429.3	4.3	1.94e-05	0.00029	-
4	rs73801909	17196457	T	TOT	745	496.1	4.142	3.835e-05	0.00029	-
4	rs56410531	17198263	A	TOT	748	522.6	4.164	3.499e-05	0.00029	-
4	rs28810237	18742525	C	TOT	748	-353.6	-4.249	2.42e-05	0.00029	-
4	rs7668135	60339889	C	TOT	739	-356.8	-4.125	4.128e-05	0.00029	-
4	rs34904801	60381041	C	TOT	745	-418.4	-4.073	5.143e-05	0.00029	-
4	rs11937399	60493113	T	TOT	748	-405.8	-4.164	3.492e-05	0.00029	-
4	rs892537	158525548	A	TOT	739	-353.9	-4.194	3.077e-05	0.00029	-
4	rs2344819	158533054	T	TOT	742	-347	-4.142	3.841e-05	0.00029	-
5	rs6873843	115747868	G	TOT	745	-469.2	-3.867	0.00012	0.00029	-
5	rs35918516	124483528	G	TOT	745	362.4	4.291	2.014e-05	0.00029	-
5	rs754320	162811141	A	TOT	745	-524.9	-4.266	2.246e-05	0.00029	-
5	rs1696921	165831994	G	TOT	748	419.5	4.384	1.33e-05	0.00029	-
6	rs9467797	26568473	T	TOT	691	360.6	4.184	3.237e-05	0.00029	-
6	rs56098842	26833759	A	TOT	739	363.4	4.163	3.518e-05	0.00029	-
7	rs12666304	36527585	G	TOT	748	-421.9	-4.002	6.903e-05	0.00029	-
7	rs12671968	36529955	A	TOT	748	-428.7	-4.027	6.232e-05	0.00029	-
7	rs76549845	108673814	G	TOT	742	686.9	4.341	1.619e-05	0.00029	-
8	rs7836241	79820116	G	TOT	748	-344.8	-4.054	5.563e-05	0.00029	-
15	rs34193957	46224059	T	TOT	748	-418.5	-3.943	8.801e-05	0.00029	-
16	rs1345311	52301052	T	TOT	745	480.4	4.355	1.519e-05	0.00029	-
17	rs34202215	63095895	C	TOT	735	413.4	4.226	2.676e-05	0.00029	-
18	rs12956687	55651405	G	TOT	745	331.4	4.042	5.862e-05	0.00029	-
18	rs9961947	55651556	T	TOT	745	331.4	4.023	6.337e-05	0.00029	-
4	rs114558080	128945925	A	TOT	741	-646.7	-4.118	4.246e-05	0.0003	ABHD18
8	rs13439823	108440377	A	TOT	748	348	4.085	4.886e-05	0.0003	ANGPT1
8	rs1836031	108461525	A	TOT	748	347.4	4.078	5.024e-05	0.0003	ANGPT1
12	rs34325415	99206110	C	TOT	742	458.5	4.061	5.407e-05	0.0003	ANKS1B
4	rs76294361	41057657	C	TOT	745	419.5	4.132	4.005e-05	0.0003	APBB2
9	rs10818027	120111419	A	TOT	745	333.6	4	6.966e-05	0.0003	ASTN2
16	rs9935993	401209	C	TOT	742	-428.1	-4.201	2.982e-05	0.0003	AXIN1
21	rs647448	40951845	A	TOT	745	-344	-4.015	6.555e-05	0.0003	B3GALT5
3	rs723492	143689037	C	TOT	748	-369.7	-4.316	1.799e-05	0.0003	C3orf58
12	rs4764848	102314604	G	TOT	739	-734	-4.122	4.188e-05	0.0003	DRAM1
3	rs9823863	56105836	A	TOT	745	-561.1	-4.387	1.315e-05	0.0003	ERC2
3	rs11710547	14909840	C	TOT	733	608.1	4.13	4.046e-05	0.0003	FGD5
2	rs72811098	99469048	A	TOT	737	802.6	4.069	5.243e-05	0.0003	KIAA1211L
1	rs72689592	117936707	T	TOT	717	-780.1	-4.081	4.996e-05	0.0003	MAN1A2
12	rs12228426	27872569	A	TOT	730	-573	-4.242	2.506e-05	0.0003	MRPS35
17	rs820250	73589558	A	TOT	745	416.2	4.251	2.403e-05	0.0003	MYO15B
11	rs73051150	132519190	A	TOT	745	689.5	4.305	1.896e-05	0.0003	OPCML
16	rs3887556	50251590	G	TOT	745	375.8	4.176	3.324e-05	0.0003	PAPD5
7	rs77719156	103625467	T	TOT	748	768.2	4.265	2.255e-05	0.0003	RELN
4	rs6531763	40222303	T	TOT	748	365.3	4.17	3.409e-05	0.0003	RHOH
5	rs718703	136403289	T	TOT	748	405	4.202	2.971e-05	0.0003	SPOCK1
11	rs7930739	4096102	T	TOT	745	578.1	4.065	5.305e-05	0.0003	STIM1
1	rs2842193	43910043	C	TOT	748	377.9	4.38	1.355e-05	0.0003	SZT2
2	rs57990979	210661168	A	TOT	748	780.8	4.137	3.925e-05	0.0003	UNC80
2	rs34344767	11292051	T	TOT	745	411.3	4.171	3.396e-05	0.0003	-
2	rs2874486	134544964	T	TOT	742	-440.3	-4.009	6.703e-05	0.0003	-
2	rs7585538	205203126	G	TOT	745	-330.9	-3.962	8.15e-05	0.0003	-
2	rs1105542	226896063	C	TOT	722	-377.1	-4.155	3.65e-05	0.0003	-
3	rs2134918	143660711	A	TOT	745	-370.2	-4.298	1.956e-05	0.0003	-
3	rs9872595	143677179	C	TOT	745	-372.2	-4.317	1.795e-05	0.0003	-
3	rs7619036	143686176	G	TOT	748	-373.6	-4.368	1.431e-05	0.0003	-
3	rs4276180	143688537	A	TOT	748	-369	-4.309	1.862e-05	0.0003	-
4	rs55705546	18752722	T	TOT	748	433.1	4.079	5.011e-05	0.0003	-
4	rs11726026	60466213	G	TOT	748	-407.2	-4.225	2.688e-05	0.0003	-
4	rs6842739	60489510	A	TOT	745	-407.1	-4.175	3.336e-05	0.0003	-
5	rs11241788	124472251	G	TOT	748	362.5	4.295	1.975e-05	0.0003	-
6	rs9295699	26566409	C	TOT	724	347.1	4.062	5.393e-05	0.0003	-
6	rs58937853	148044119	C	TOT	748	-625.3	-3.768	0.0001775	0.0003	-
7	rs77292534	36526822	G	TOT	736	-433	-4.033	6.08e-05	0.0003	-
7	rs75545638	36526908	G	TOT	741	-434.2	-4.043	5.837e-05	0.0003	-
7	rs72626312	36527172	T	TOT	742	-434.8	-4.063	5.355e-05	0.0003	-
7	rs6980429	36530398	G	TOT	748	-431.4	-4.048	5.713e-05	0.0003	-
7	7:136866837	136866837	G	TOT	715	-700	-3.833	0.0001376	0.0003	-
8	rs4736793	40908068	T	TOT	748	465.1	4.094	4.697e-05	0.0003	-
8	rs28795527	40910500	T	TOT	748	465.1	4.094	4.697e-05	0.0003	-
8	rs13254594	72743597	G	TOT	745	-416.3	-3.996	7.081e-05	0.0003	-
8	rs4735656	77354103	A	TOT	745	346.1	3.967	7.995e-05	0.0003	-
9	rs78274375	74435754	C	TOT	733	614.2	4.268	2.235e-05	0.0003	-
9	rs11795203	74451499	G	TOT	730	556.2	4.242	2.507e-05	0.0003	-
9	rs7847388	98987225	C	TOT	748	370.5	4	6.971e-05	0.0003	-
11	rs6485622	45397885	A	TOT	748	-373.5	-4.34	1.621e-05	0.0003	-
11	rs11038540	45575813	A	TOT	726	426.1	4.16	3.561e-05	0.0003	-
11	rs7941089	129363252	T	TOT	748	488.5	4.427	1.097e-05	0.0003	-
15	rs2507359	46235831	A	TOT	748	-418.9	-3.979	7.601e-05	0.0003	-
15	rs62007733	46238575	G	TOT	745	-424.5	-3.973	7.796e-05	0.0003	-
15	rs7497495	46242325	G	TOT	748	-411	-3.919	9.706e-05	0.0003	-
16	rs2111236	50175148	G	TOT	745	398.8	4.17	3.409e-05	0.0003	-
16	rs34294057	52275722	G	TOT	748	478.5	4.344	1.59e-05	0.0003	-
16	rs12932031	52298333	G	TOT	748	478.5	4.344	1.59e-05	0.0003	-
5	rs61614310	5307750	A	TOT	745	391.2	4.187	3.161e-05	0.00031	ADAMTS16
16	rs17355357	56400976	T	TOT	742	407.3	4.345	1.587e-05	0.00031	AMFR
8	rs28577060	108450076	C	TOT	748	346.2	4.061	5.4e-05	0.00031	ANGPT1
1	rs12030175	177106026	C	TOT	748	678.1	4.15	3.716e-05	0.00031	ASTN1
18	rs17561133	33063368	C	TOT	745	381.2	4.208	2.894e-05	0.00031	INO80C
19	rs4808430	16143944	A	TOT	745	-345.3	-4.067	5.281e-05	0.00031	LINC00905
17	rs79442196	43379488	T	TOT	738	511.3	4.178	3.292e-05	0.00031	MAP3K14
17	rs34584370	43339921	G	TOT	721	645.3	4.211	2.859e-05	0.00031	MAP3K14-AS1,SPATA32,MAP3K14
17	rs73995913	73608905	A	TOT	717	-667.8	-4.085	4.897e-05	0.00031	MYO15B
4	rs3756072	74718337	A	TOT	748	-529.7	-4.007	6.774e-05	0.00031	PF4V1
9	rs7021042	15486350	G	TOT	745	-445.2	-3.957	8.333e-05	0.00031	PSIP1
17	rs9913017	71011020	A	TOT	748	536.1	4.17	3.401e-05	0.00031	SLC39A11
5	rs11747770	136400271	C	TOT	745	411.8	4.254	2.364e-05	0.00031	SPOCK1
12	rs56198335	44451559	C	TOT	745	-616.4	-4.181	3.249e-05	0.00031	TMEM117
9	rs7846926	139685128	G	TOT	744	471.2	4.236	2.559e-05	0.00031	TMEM141
8	rs11573869	119953158	G	TOT	748	625.7	4.241	2.509e-05	0.00031	TNFRSF11B
8	rs11573856	119954995	T	TOT	748	625.7	4.241	2.509e-05	0.00031	TNFRSF11B
2	rs7597500	154087816	G	TOT	748	-509.7	-4.153	3.656e-05	0.00031	-
3	rs6766439	143641632	A	TOT	748	-370.8	-4.326	1.727e-05	0.00031	-
3	rs956666	143654050	G	TOT	748	-370.8	-4.326	1.727e-05	0.00031	-
3	rs9835170	143654535	G	TOT	748	-370.8	-4.326	1.727e-05	0.00031	-
3	rs6810207	143659924	T	TOT	742	-370.6	-4.291	2.015e-05	0.00031	-
3	rs7611814	143666162	A	TOT	748	-370.8	-4.326	1.727e-05	0.00031	-
3	rs1550142	143669556	T	TOT	748	-371.3	-4.344	1.592e-05	0.00031	-
3	rs11710441	143671319	A	TOT	748	-371	-4.333	1.674e-05	0.00031	-
3	rs7626898	143676375	A	TOT	748	-369	-4.313	1.827e-05	0.00031	-
3	rs6440207	143679398	T	TOT	748	-370.8	-4.326	1.727e-05	0.00031	-
3	rs6440208	143680131	G	TOT	748	-370.8	-4.326	1.727e-05	0.00031	-
3	rs1370030	143680884	A	TOT	748	-370.8	-4.326	1.727e-05	0.00031	-
3	rs13092757	143681320	C	TOT	748	-370.8	-4.326	1.727e-05	0.00031	-
3	rs9876654	143681441	C	TOT	748	-369.7	-4.317	1.794e-05	0.00031	-
3	rs7650233	143681627	T	TOT	748	-370.8	-4.326	1.727e-05	0.00031	-
3	rs9867025	143683173	T	TOT	748	-370.8	-4.326	1.727e-05	0.00031	-
3	rs4563410	143685285	A	TOT	748	-368.6	-4.304	1.901e-05	0.00031	-
3	rs4258964	143685835	A	TOT	748	-370.8	-4.326	1.727e-05	0.00031	-
3	rs7619220	143686368	G	TOT	748	-370.8	-4.326	1.727e-05	0.00031	-
3	rs7653287	143686411	G	TOT	748	-370.8	-4.326	1.727e-05	0.00031	-
3	rs2118071	143687889	T	TOT	745	-370.7	-4.319	1.781e-05	0.00031	-
3	rs4437138	143688488	C	TOT	745	-366	-4.274	2.17e-05	0.00031	-
4	rs6449409	18734866	C	TOT	748	-351	-4.227	2.66e-05	0.00031	-
4	rs2048890	130494676	A	TOT	745	-386.1	-4.054	5.559e-05	0.00031	-
5	rs4289554	136179240	A	TOT	745	-327.1	-3.906	0.0001025	0.00031	-
5	rs62394872	162822118	G	TOT	745	-519.9	-4.288	2.038e-05	0.00031	-
5	rs1852590	165790067	C	TOT	748	415	4.348	1.562e-05	0.00031	-
7	rs12673893	10836909	G	TOT	742	-385.3	-4.043	5.832e-05	0.00031	-
8	rs11786915	40902146	T	TOT	748	467	4.097	4.644e-05	0.00031	-
8	rs9694946	144058226	G	TOT	681	-737.2	-3.925	9.558e-05	0.00031	-
9	rs7026795	133013233	A	TOT	742	410.4	4.032	6.115e-05	0.00031	-
10	rs12415964	19690815	C	TOT	748	605.2	4.22	2.749e-05	0.00031	-
14	rs10145305	43203734	G	TOT	745	-509.7	-3.853	0.000127	0.00031	-
15	rs10083596	46230523	C	TOT	745	-421	-4.002	6.905e-05	0.00031	-
15	rs34979566	99079114	G	TOT	745	-404.1	-4.1	4.588e-05	0.00031	-
16	rs35641724	52288599	A	TOT	745	477.9	4.332	1.677e-05	0.00031	-
18	rs4402649	22379453	T	TOT	739	-388.1	-3.99	7.265e-05	0.00031	-
18	rs34542194	77328671	G	TOT	745	634.3	4.363	1.461e-05	0.00031	-
18	rs34499913	77332170	T	TOT	739	728	4.353	1.53e-05	0.00031	-
5	rs34029195	5307239	C	TOT	733	397	4.226	2.683e-05	0.00032	ADAMTS16
3	rs723490	143688761	T	TOT	739	-375	-4.336	1.655e-05	0.00032	C3orf58
3	rs6549033	85599014	A	TOT	727	-349.6	-4.112	4.369e-05	0.00032	CADM2
17	rs11296	40127060	C	TOT	748	798.3	4.219	2.755e-05	0.00032	CNP,DNAJC7
18	rs7505909	50575234	G	TOT	742	415.9	4.047	5.722e-05	0.00032	DCC
18	rs8094770	50584823	A	TOT	748	503.4	4.093	4.724e-05	0.00032	DCC
12	rs61936971	117364650	A	TOT	745	-659.4	-3.878	0.0001147	0.00032	FBXW8
14	rs8011085	76054114	G	TOT	748	385.2	4.077	5.046e-05	0.00032	FLVCR2
7	rs150115549	92090116	G	TOT	686	-770.2	-4.064	5.384e-05	0.00032	GATAD1
19	rs72990436	7132571	A	TOT	742	-657.8	-4.113	4.352e-05	0.00032	INSR
5	rs4704336	75863619	G	TOT	748	359.8	4.225	2.685e-05	0.00032	IQGAP2
20	rs45490998	62036304	A	TOT	710	-665.4	-4.165	3.495e-05	0.00032	KCNQ2
1	rs9794011	4006306	G	TOT	735	516.9	4.243	2.491e-05	0.00032	LINC01346
16	rs9929462	294210	G	TOT	730	-388.2	-4.252	2.399e-05	0.00032	LUC7L,FAM234A
7	rs111621474	141796772	G	TOT	717	-381.8	-4.197	3.048e-05	0.00032	MGAM
9	rs7030246	27421272	G	TOT	739	-368.1	-4.054	5.565e-05	0.00032	MOB3B
16	rs118121724	56508308	T	TOT	748	-660.7	-3.974	7.755e-05	0.00032	OGFOD1
2	rs894202	88378603	A	TOT	748	353.9	4.166	3.458e-05	0.00032	SMYD1
11	rs4910595	4049129	C	TOT	739	585.4	4.017	6.502e-05	0.00032	STIM1
14	rs57670850	81841577	T	TOT	748	-366.4	-3.97	7.882e-05	0.00032	STON2
2	rs11677476	210653876	A	TOT	748	783.4	4.128	4.071e-05	0.00032	UNC80
7	rs10244344	71022767	G	TOT	745	379.4	4.342	1.605e-05	0.00032	WBSCR17
2	rs1025771	154083731	C	TOT	748	-506.6	-4.122	4.182e-05	0.00032	-
2	rs1439637	154084059	G	TOT	748	-506.6	-4.122	4.182e-05	0.00032	-
2	rs2881710	154085028	T	TOT	739	-385.7	-4.269	2.224e-05	0.00032	-
3	rs13094038	3697284	C	TOT	745	-361.3	-4.13	4.032e-05	0.00032	-
3	rs9812335	143653480	C	TOT	748	-370	-4.325	1.732e-05	0.00032	-
3	rs6440205	143655415	G	TOT	748	-369.9	-4.319	1.78e-05	0.00032	-
3	rs11914522	143667176	T	TOT	745	-368.2	-4.288	2.038e-05	0.00032	-
3	rs6440206	143669669	G	TOT	748	-367.1	-4.286	2.055e-05	0.00032	-
3	rs9812374	143683641	C	TOT	748	-370.6	-4.335	1.654e-05	0.00032	-
3	rs2118072	143688035	C	TOT	748	-371	-4.333	1.673e-05	0.00032	-
5	rs6898502	136107225	T	TOT	745	-354	-4.151	3.694e-05	0.00032	-
8	rs16919538	79523704	G	TOT	739	734.7	4.125	4.128e-05	0.00032	-
9	rs7862928	133015249	C	TOT	742	402.2	4.041	5.891e-05	0.00032	-
10	rs11250837	1901013	T	TOT	748	-368.7	-4.173	3.353e-05	0.00032	-
10	rs758580	27646827	G	TOT	733	660.9	4.116	4.292e-05	0.00032	-
11	rs1813051	129337637	A	TOT	745	472.6	4.287	2.054e-05	0.00032	-
14	rs1243701	21006107	G	TOT	745	552.9	4.212	2.847e-05	0.00032	-
15	rs4259989	46243681	T	TOT	748	-416.1	-3.969	7.902e-05	0.00032	-
15	rs16949481	46243742	T	TOT	745	-418.7	-3.992	7.216e-05	0.00032	-
15	rs112297976	46823445	G	TOT	748	416.6	4.052	5.6e-05	0.00032	-
18	rs9963739	41359953	A	TOT	742	351.4	4.281	2.106e-05	0.00032	-
18	rs9966136	74881660	A	TOT	748	593.1	4.424	1.115e-05	0.00032	-
20	rs67769051	49699305	A	TOT	745	-379.6	-4.034	6.049e-05	0.00032	-
21	rs56216933	38062610	A	TOT	748	-449.2	-4.141	3.852e-05	0.00032	-
5	rs62378136	148707405	C	TOT	748	636.7	4.156	3.613e-05	0.00033	AFAP1L1
8	rs10086241	108441572	T	TOT	748	348.5	4.077	5.047e-05	0.00033	ANGPT1
6	rs9467774	26505036	A	TOT	742	349.7	4.1	4.586e-05	0.00033	BTN1A1
13	rs56896735	96148397	T	TOT	748	540.1	4.128	4.08e-05	0.00033	CLDN10-AS1,CLDN10
18	rs72932085	50556365	A	TOT	748	499.1	4.063	5.362e-05	0.00033	DCC
18	rs8082863	50594568	G	TOT	748	414.8	4.036	6.007e-05	0.00033	DCC
1	rs867321	16087164	T	TOT	737	-535.2	-4.119	4.236e-05	0.00033	FBLIM1
13	rs9523678	93137148	T	TOT	748	435.9	3.966	8.024e-05	0.00033	GPC5
2	rs67008211	99451049	C	TOT	748	756.8	3.985	7.414e-05	0.00033	KIAA1211L
3	rs3856823	13742350	G	TOT	748	464.1	4.113	4.332e-05	0.00033	LINC00620
19	rs59324483	16134614	G	TOT	730	-336.3	-3.91	0.0001008	0.00033	LINC00661
9	rs7021457	27410258	C	TOT	742	-371.4	-4.007	6.778e-05	0.00033	MOB3B
13	rs9557635	102051090	A	TOT	742	-341.8	-3.999	7.006e-05	0.00033	NALCN
3	rs138587830	27304324	A	TOT	698	-391.5	-3.873	0.0001177	0.00033	NEK10
11	rs4505055	7710729	C	TOT	748	419.3	4.054	5.56e-05	0.00033	OVCH2
17	rs8068819	2788190	C	TOT	739	353.6	4.087	4.841e-05	0.00033	RAP1GAP2
9	rs10985810	125660970	C	TOT	721	-343.5	-4.074	5.13e-05	0.00033	RC3H2
15	rs6493416	50506992	A	TOT	745	-366.8	-4.141	3.848e-05	0.00033	SLC27A2
5	rs13174285	136388933	T	TOT	715	432.2	4.202	2.975e-05	0.00033	SPOCK1
5	rs28493317	136407210	C	TOT	748	399.9	4.147	3.753e-05	0.00033	SPOCK1
1	rs3001721	43875819	C	TOT	748	367.2	4.245	2.46e-05	0.00033	SZT2
1	rs55663821	43883915	A	TOT	748	367.2	4.245	2.46e-05	0.00033	SZT2
1	rs2842180	43901916	T	TOT	748	367.2	4.245	2.46e-05	0.00033	SZT2
1	rs1334973	43921384	G	TOT	748	370.5	4.292	2.007e-05	0.00033	SZT2,HYI
11	rs2304733	12903443	C	TOT	745	348.5	4.061	5.416e-05	0.00033	TEAD1
2	rs73074778	210643677	G	TOT	745	790.4	4.091	4.764e-05	0.00033	UNC80
2	rs35337581	210654225	T	TOT	748	772.3	4.068	5.238e-05	0.00033	UNC80
1	rs2494994	43924166	T	TOT	745	371.4	4.274	2.166e-05	0.00033	-
1	rs7553575	211332809	T	TOT	748	-424.8	-3.887	0.0001107	0.00033	-
2	rs4953677	43121774	A	TOT	748	644.3	4.245	2.461e-05	0.00033	-
3	rs1595209	143658503	T	TOT	748	-368.4	-4.313	1.826e-05	0.00033	-
4	rs7692174	53089220	G	TOT	694	-831.8	-3.899	0.000106	0.00033	-
4	rs7660260	60476656	C	TOT	748	-409	-4.196	3.039e-05	0.00033	-
4	rs1948316	158525841	C	TOT	748	-347.3	-4.157	3.597e-05	0.00033	-
5	rs6595577	124481427	G	TOT	748	358.5	4.265	2.256e-05	0.00033	-
5	rs6892666	124483661	A	TOT	748	353.3	4.189	3.133e-05	0.00033	-
5	rs2015171	162811479	A	TOT	742	-521.3	-4.228	2.651e-05	0.00033	-
5	rs1696923	165832501	T	TOT	748	421.2	4.378	1.371e-05	0.00033	-
6	rs9295689	26455811	C	TOT	748	354.2	4.035	6.035e-05	0.00033	-
6	rs9467776	26531954	T	TOT	739	345	4.061	5.41e-05	0.00033	-
7	rs7799080	135768255	T	TOT	748	442.3	4.13	4.034e-05	0.00033	-
7	rs34196148	135774776	A	TOT	748	442.3	4.13	4.034e-05	0.00033	-
10	rs11250842	1904284	C	TOT	748	-363.9	-4.12	4.213e-05	0.00033	-
10	rs2224672	10249623	G	TOT	748	-430.9	-4.196	3.05e-05	0.00033	-
10	rs9415811	67013805	A	TOT	733	458.1	4.168	3.438e-05	0.00033	-
12	rs73428308	128544027	G	TOT	748	656	4.15	3.701e-05	0.00033	-
15	rs2507358	46230813	G	TOT	748	-416.3	-3.952	8.47e-05	0.00033	-
15	rs2463381	46235490	A	TOT	748	-416.3	-3.952	8.47e-05	0.00033	-
15	rs2507360	46236028	A	TOT	748	-416.3	-3.952	8.47e-05	0.00033	-
15	rs2463384	46236244	G	TOT	748	-416.3	-3.952	8.47e-05	0.00033	-
15	rs10152524	46240364	C	TOT	748	-416.3	-3.952	8.47e-05	0.00033	-
15	rs10152525	46240387	C	TOT	748	-416.3	-3.952	8.47e-05	0.00033	-
15	rs62007734	46241404	C	TOT	748	-416.3	-3.952	8.47e-05	0.00033	-
15	rs35915174	46241694	C	TOT	748	-416.3	-3.952	8.47e-05	0.00033	-
15	rs10450973	46241863	A	TOT	748	-416.3	-3.952	8.47e-05	0.00033	-
15	rs2507363	46242198	G	TOT	748	-416.3	-3.952	8.47e-05	0.00033	-
15	rs7497466	46242280	G	TOT	748	-416.3	-3.952	8.47e-05	0.00033	-
15	rs6493187	46242686	C	TOT	748	-416.3	-3.952	8.47e-05	0.00033	-
15	rs8024546	46242848	C	TOT	748	-416.3	-3.952	8.47e-05	0.00033	-
16	rs3095544	52274621	C	TOT	748	470.6	4.294	1.988e-05	0.00033	-
16	rs2540701	52298182	A	TOT	748	470.6	4.294	1.988e-05	0.00033	-
20	rs6052789	4697254	G	TOT	745	-421.6	-3.92	9.689e-05	0.00033	-
21	rs8134199	43695140	A	TOT	748	-415.2	-3.942	8.851e-05	0.00034	ABCG1
9	rs12004767	74478979	G	TOT	745	543.5	4.306	1.883e-05	0.00034	ABHD17B
8	rs13439018	108440510	C	TOT	748	345.8	4.054	5.571e-05	0.00034	ANGPT1
9	rs10818026	120111027	C	TOT	745	335.9	4.016	6.518e-05	0.00034	ASTN2
6	rs12196302	55654601	A	TOT	745	-432.5	-4.415	1.161e-05	0.00034	BMP5
9	rs7853798	139689940	T	TOT	747	455	4.306	1.885e-05	0.00034	CCDC183
12	rs10744034	7880551	T	TOT	739	-348.4	-4.013	6.6e-05	0.00034	CLEC4C
3	rs34991912	14926351	T	TOT	708	344	3.999	7.038e-05	0.00034	FGD5
5	rs4704326	75833416	G	TOT	745	354.8	4.075	5.095e-05	0.00034	IQGAP2
3	rs2873951	119506744	A	TOT	748	-442.6	-4.163	3.514e-05	0.00034	NR1I2
11	rs4365041	7710742	A	TOT	748	416.2	4.025	6.281e-05	0.00034	OVCH2
7	rs2709966	83041467	T	TOT	748	-454.3	-3.98	7.578e-05	0.00034	SEMA3E
12	rs6490225	119443487	C	TOT	748	392.4	3.981	7.524e-05	0.00034	SRRM4
12	rs117033749	79320913	A	TOT	748	805.7	4.27	2.21e-05	0.00034	SYT1
1	rs839761	43863857	A	TOT	742	365.1	4.234	2.589e-05	0.00034	SZT2
1	rs2782638	43880124	G	TOT	745	360.2	4.198	3.024e-05	0.00034	SZT2
1	rs2842195	43920945	T	TOT	748	365.3	4.23	2.631e-05	0.00034	SZT2,HYI
12	rs9919711	44426756	A	TOT	745	-785.1	-4.209	2.876e-05	0.00034	TMEM117
9	rs74915581	141072789	G	TOT	698	-523.3	-3.895	0.0001079	0.00034	TUBBP5
1	rs4927098	54879671	A	TOT	738	340.7	4.11	4.398e-05	0.00034	-
1	rs6688995	170081739	T	TOT	742	-608	-3.989	7.308e-05	0.00034	-
2	rs6754745	11291399	A	TOT	745	410.7	4.155	3.625e-05	0.00034	-
2	rs13028675	11293451	A	TOT	742	412.7	4.132	4.005e-05	0.00034	-
2	rs58400385	43123706	G	TOT	738	645.3	4.232	2.605e-05	0.00034	-
2	rs4089733	67717239	G	TOT	748	-431.6	-4.089	4.808e-05	0.00034	-
2	rs16829441	134547600	T	TOT	745	-441.9	-3.972	7.823e-05	0.00034	-
3	rs1595208	143658420	A	TOT	745	-365.6	-4.263	2.277e-05	0.00034	-
3	rs7652490	143664635	T	TOT	748	-365.5	-4.271	2.196e-05	0.00034	-
3	rs9841182	143678536	A	TOT	748	-370	-4.321	1.762e-05	0.00034	-
3	rs6440209	143684524	T	TOT	745	-367.8	-4.291	2.015e-05	0.00034	-
3	rs9289671	143686246	G	TOT	748	-366.7	-4.29	2.025e-05	0.00034	-
3	rs4476500	143688628	G	TOT	742	-367.6	-4.268	2.232e-05	0.00034	-
4	rs1860632	17194591	T	TOT	745	517.3	4.146	3.768e-05	0.00034	-
4	rs7658807	60336171	A	TOT	748	375.5	4.362	1.471e-05	0.00034	-
4	rs1511408	60344490	G	TOT	748	373.5	4.33	1.692e-05	0.00034	-
5	rs10036304	124458984	A	TOT	748	-354.1	-4.213	2.823e-05	0.00034	-
5	rs28068	136057064	A	TOT	739	-334	-3.975	7.721e-05	0.00034	-
5	rs1794915	165795363	A	TOT	748	419.1	4.341	1.611e-05	0.00034	-
[truncated: 3,632 more rows]

## Sheet: MLR_inheritance_model
SNP	Rsq	delta.Rsq	mMTL.est	mMTL.delta.est	mMTL.pval	fMTL.est	fMTL.delta.est	fMTL.pval	SNP.est	SNP.pval	SYMBOL
rs62237614	0.501927	0.0599603	0.417652	-0.00238846	5.11835e-13	0.246124	-0.00170234	1.21e-05	0.673099	1.14775e-07	DSCAM
rs62237635	0.501927	0.0599603	0.417652	-0.00238846	5.11835e-13	0.246124	-0.00170234	1.21e-05	0.673099	1.14775e-07	DSCAM
rs11701674	0.501927	0.0599603	0.417652	-0.00238846	5.11835e-13	0.246124	-0.00170234	1.21e-05	0.673099	1.14775e-07	DSCAM
rs28412810	0.501927	0.0599603	0.417652	-0.00238846	5.11835e-13	0.246124	-0.00170234	1.21e-05	0.673099	1.14775e-07	DSCAM
rs11700591	0.501927	0.0599603	0.417652	-0.00238846	5.11835e-13	0.246124	-0.00170234	1.21e-05	0.673099	1.14775e-07	DSCAM
rs62237637	0.501927	0.0599603	0.417652	-0.00238846	5.11835e-13	0.246124	-0.00170234	1.21e-05	0.673099	1.14775e-07	DSCAM
rs11702319	0.501927	0.0599603	0.417652	-0.00238846	5.11835e-13	0.246124	-0.00170234	1.21e-05	0.673099	1.14775e-07	DSCAM
rs9647186	0.493819	0.0518525	0.406984	-0.0130567	2.60025e-12	0.231611	-0.0162152	4.34258e-05	0.497084	8.43453e-07	DSCAM
rs11701068	0.493819	0.0518525	0.406984	-0.0130567	2.60025e-12	0.231611	-0.0162152	4.34258e-05	0.497084	8.43453e-07	DSCAM
rs13049725	0.493819	0.0518525	0.406984	-0.0130567	2.60025e-12	0.231611	-0.0162152	4.34258e-05	0.497084	8.43453e-07	DSCAM
rs11702531	0.493819	0.0518525	0.406984	-0.0130567	2.60025e-12	0.231611	-0.0162152	4.34258e-05	0.497084	8.43453e-07	DSCAM
rs56171387	0.498517	0.05655	0.446192	0.0261517	3.36774e-14	0.225483	-0.0223432	7.75259e-05	0.440801	1.27328e-06	TMEM104
rs451518	0.491679	0.0497124	0.410728	-0.0093123	1.84424e-12	0.257718	0.00989206	6.00556e-06	0.584807	1.42273e-06	DSCAM
rs389575	0.491679	0.0497124	0.410728	-0.0093123	1.84424e-12	0.257718	0.00989206	6.00556e-06	0.584807	1.42273e-06	DSCAM
rs13308554	0.492025	0.0500582	0.427873	0.00783252	1.93539e-12	0.234296	-0.0135303	7.98151e-05	1.36085	1.85612e-06	VIPR2
rs60487483	0.491837	0.0498697	0.422822	0.00278111	4.66014e-13	0.236796	-0.0110307	3.15059e-05	0.427287	2.24442e-06	TMEM104
rs152740	0.502541	0.0605745	0.458201	0.0381605	2.76573e-15	0.22795	-0.0198764	3.75541e-05	0.336989	2.29527e-06	SCNN1B
rs10816791	0.48858	0.0466133	0.40825	-0.0117901	2.83715e-12	0.246185	-0.00164167	1.54959e-05	-0.313908	3.02599e-06	EPB41L4B
rs13156084	0.489494	0.0475268	0.39664	-0.0234	1.53178e-11	0.249277	0.00145015	1.25714e-05	0.552976	3.06845e-06	-
rs4978786	0.487609	0.0456424	0.408506	-0.0115344	2.97768e-12	0.2442	-0.00362631	1.92517e-05	-0.313745	3.16504e-06	EPB41L4B
SNP	Rsq	delta.Rsq	mMTL.est	mMTL.delta.est	mMTL.pval	fMTL.est	fMTL.delta.est	fMTL.pval	SNP.est	SNP.pval	SYMBOL
rs152740	0.502541	0.0605745	0.458201	0.0381605	2.76573e-15	0.22795	-0.0198764	3.75541e-05	0.336989	2.29527e-06	SCNN1B
rs62237614	0.501927	0.0599603	0.417652	-0.00238846	5.11835e-13	0.246124	-0.00170234	1.21e-05	0.673099	1.14775e-07	DSCAM
rs62237635	0.501927	0.0599603	0.417652	-0.00238846	5.11835e-13	0.246124	-0.00170234	1.21e-05	0.673099	1.14775e-07	DSCAM
rs11701674	0.501927	0.0599603	0.417652	-0.00238846	5.11835e-13	0.246124	-0.00170234	1.21e-05	0.673099	1.14775e-07	DSCAM
rs28412810	0.501927	0.0599603	0.417652	-0.00238846	5.11835e-13	0.246124	-0.00170234	1.21e-05	0.673099	1.14775e-07	DSCAM
rs11700591	0.501927	0.0599603	0.417652	-0.00238846	5.11835e-13	0.246124	-0.00170234	1.21e-05	0.673099	1.14775e-07	DSCAM
rs62237637	0.501927	0.0599603	0.417652	-0.00238846	5.11835e-13	0.246124	-0.00170234	1.21e-05	0.673099	1.14775e-07	DSCAM
rs11702319	0.501927	0.0599603	0.417652	-0.00238846	5.11835e-13	0.246124	-0.00170234	1.21e-05	0.673099	1.14775e-07	DSCAM
rs55800237	0.501719	0.0597516	0.420224	0.000183115	1.19042e-12	0.262459	0.0146327	8.09237e-06	0.818395	1.71005e-05	MUC5B
rs56171387	0.498517	0.05655	0.446192	0.0261517	3.36774e-14	0.225483	-0.0223432	7.75259e-05	0.440801	1.27328e-06	TMEM104
rs59612201	0.497249	0.0552823	0.40148	-0.0185606	6.42453e-12	0.255928	0.00810178	6.96586e-06	0.461748	0.000316517	-
rs117427352	0.496393	0.0544255	0.390291	-0.0297492	1.72742e-11	0.273692	0.0258652	1.78854e-06	0.548944	1.8173e-05	-
rs74726734	0.495526	0.0535592	0.442659	0.0226185	3.77435e-12	0.263368	0.0155412	3.62187e-05	0.718554	0.000678397	-
rs75928447	0.494241	0.0522745	0.414068	-0.00597259	9.69383e-13	0.254307	0.00648075	5.97315e-06	0.364974	0.00069404	LOC145845
rs9647186	0.493819	0.0518525	0.406984	-0.0130567	2.60025e-12	0.231611	-0.0162152	4.34258e-05	0.497084	8.43453e-07	DSCAM
rs11701068	0.493819	0.0518525	0.406984	-0.0130567	2.60025e-12	0.231611	-0.0162152	4.34258e-05	0.497084	8.43453e-07	DSCAM
rs13049725	0.493819	0.0518525	0.406984	-0.0130567	2.60025e-12	0.231611	-0.0162152	4.34258e-05	0.497084	8.43453e-07	DSCAM
rs11702531	0.493819	0.0518525	0.406984	-0.0130567	2.60025e-12	0.231611	-0.0162152	4.34258e-05	0.497084	8.43453e-07	DSCAM
rs115282405	0.493571	0.0516044	0.386413	-0.0336274	1.14408e-11	0.270178	0.0223512	1.81919e-06	0.583442	3.86677e-05	-
rs10795364	0.493473	0.0515059	0.381374	-0.0386665	1.84482e-10	0.302769	0.0549427	3.08495e-07	-0.274798	0.000219867	-
SNP	Rsq	delta.Rsq	mMTL.est	mMTL.delta.est	mMTL.pval	fMTL.est	fMTL.delta.est	fMTL.pval	SNP.est	SNP.pval	SYMBOL
rs9690254	0.458442	0.0164749	0.35291	-0.0671303	1.96967e-08	0.302977	0.0551511	9.08217e-07	0.314874	0.000715209	-
rs10085978	0.458851	0.0168843	0.358718	-0.0613227	8.50898e-09	0.283558	0.035732	2.59713e-06	0.220034	0.000782795	-
rs10520517	0.467085	0.0251176	0.364025	-0.0560155	3.04628e-09	0.299505	0.0516788	9.3827e-07	0.255962	0.000405145	-
rs60549362	0.454201	0.012234	0.364097	-0.0559436	2.55057e-09	0.268746	0.0209192	5.81819e-06	0.253827	0.000286931	STEAP3
rs4820472	0.474174	0.0322069	0.370485	-0.0495558	1.38746e-09	0.258069	0.0102423	1.54725e-05	-0.377682	0.000630404	-
rs11635898	0.467574	0.0256075	0.371621	-0.048419	5.29052e-10	0.256447	0.00862032	1.63173e-05	-0.323444	0.000389271	-
rs7277623	0.480644	0.0386773	0.371993	-0.0480469	3.70119e-10	0.282468	0.034642	1.25424e-06	0.289501	2.06615e-05	DSCAM
rs6847071	0.466713	0.0247459	0.37252	-0.0475199	7.91057e-10	0.293956	0.0461292	9.85324e-07	0.246618	0.000587909	-
rs2100699	0.467441	0.0254742	0.3726	-0.04744	7.44023e-10	0.296193	0.0483671	8.44794e-07	0.249917	0.000493569	-
rs74584907	0.477668	0.0357006	0.37375	-0.0462902	3.457e-10	0.288807	0.0409811	8.94692e-07	-0.574632	4.23237e-05	-
rs1890848	0.466199	0.0242321	0.373914	-0.0461262	6.63849e-10	0.282414	0.0345874	1.81923e-06	-0.504736	0.000288636	-
rs150619676	0.464038	0.0220709	0.373939	-0.0461011	1.14786e-09	0.278245	0.0304183	2.79835e-06	0.529612	0.000932901	-
rs60713519	0.477916	0.0359491	0.37468	-0.0453607	3.11092e-10	0.285284	0.0374575	1.1424e-06	-0.51942	0.000189505	-
rs2185387	0.471972	0.0300052	0.375346	-0.0446945	3.5216e-10	0.284315	0.0364882	1.40574e-06	-0.542889	0.000108327	-
rs79495590	0.48124	0.0392734	0.375367	-0.0446733	4.18691e-10	0.286904	0.0390778	1.17907e-06	-0.584253	3.4285e-05	-
rs77369787	0.475185	0.0332183	0.375785	-0.0442555	3.03634e-10	0.284863	0.0370366	1.25181e-06	-0.547393	7.68823e-05	-
rs79091757	0.475185	0.0332183	0.375785	-0.0442555	3.03634e-10	0.284863	0.0370366	1.25181e-06	-0.547393	7.68823e-05	-
rs78191232	0.475185	0.0332183	0.375785	-0.0442555	3.03634e-10	0.284863	0.0370366	1.25181e-06	-0.547393	7.68823e-05	-
rs77204917	0.475185	0.0332183	0.375785	-0.0442555	3.03634e-10	0.284863	0.0370366	1.25181e-06	-0.547393	7.68823e-05	-
rs111492414	0.475185	0.0332183	0.375785	-0.0442555	3.03634e-10	0.284863	0.0370366	1.25181e-06	-0.547393	7.68823e-05	-
SNP	Rsq	delta.Rsq	mMTL.est	mMTL.delta.est	mMTL.pval	fMTL.est	fMTL.delta.est	fMTL.pval	SNP.est	SNP.pval	SYMBOL
rs9948308	0.456512	0.0145452	0.451812	0.0317719	1.29363e-12	0.165516	-0.0823107	0.00691902	0.214003	0.000997425	-
rs7938429	0.462166	0.0201988	0.453983	0.0339421	1.31918e-12	0.185222	-0.0626044	0.00300489	-0.332452	0.000158121	DEAF1
rs59702398	0.476913	0.0349465	0.45089	0.0308499	3.27943e-13	0.197037	-0.0507891	0.000916524	-0.420856	0.000129169	GTF2IRD2P1,FKBP6
rs833009	0.463732	0.0217652	0.431074	0.011034	7.96113e-13	0.199567	-0.0482596	0.000714433	0.381485	0.000108651	-
rs2172796	0.456447	0.0144797	0.431809	0.0117685	2.1961e-12	0.1999	-0.0479269	0.000956984	-0.261015	0.000211174	AHCTF1
rs7460480	0.460835	0.0188683	0.444559	0.024519	1.62613e-13	0.201364	-0.0464627	0.000693949	-0.243978	0.00047763	KCNU1
rs6465208	0.471933	0.0299665	0.437856	0.0178151	8.34513e-13	0.203278	-0.044548	0.000707157	-0.395488	0.000141277	-
rs6089686	0.466272	0.0243046	0.448691	0.0286508	1.31181e-13	0.205824	-0.042002	0.000463635	0.256922	0.000756139	MTG2
rs9552393	0.470935	0.0289683	0.449592	0.0295512	1.78115e-13	0.20589	-0.0419359	0.000565565	0.226404	0.000708508	-
rs35065951	0.477028	0.0350612	0.447687	0.0276471	2.78632e-13	0.207324	-0.0405024	0.000406457	-0.314923	2.52703e-05	ADARB2
rs4920025	0.465296	0.0233286	0.438141	0.0181006	4.63575e-13	0.208107	-0.0397194	0.00045153	0.518367	0.000811254	PKNOX1
rs4920026	0.465296	0.0233286	0.438141	0.0181006	4.63575e-13	0.208107	-0.0397194	0.00045153	0.518367	0.000811254	PKNOX1
rs37955	0.475752	0.0337852	0.446319	0.0262788	1.09311e-13	0.208234	-0.0395925	0.000342935	0.423923	0.000239393	-
rs34836658	0.467901	0.0259343	0.424479	0.00443888	1.24246e-12	0.208584	-0.0392423	0.000381203	-0.331274	0.000614344	RGS6
rs113449718	0.462747	0.02078	0.432797	0.0127564	8.76796e-13	0.208722	-0.0391042	0.000426387	0.569471	0.000378588	PKNOX1
rs72554696	0.474604	0.0326367	0.443718	0.0236772	1.80532e-13	0.208823	-0.0390029	0.000347606	0.472746	0.000303598	-
rs11246235	0.46265	0.0206832	0.441708	0.0216674	3.61252e-13	0.209664	-0.0381624	0.00041341	-0.286093	0.000960167	DEAF1
rs35893523	0.474318	0.0323515	0.445283	0.0252425	1.13837e-13	0.209943	-0.0378835	0.000310886	-0.368245	9.46836e-05	PXDNL
rs35233257	0.474318	0.0323515	0.445283	0.0252425	1.13837e-13	0.209943	-0.0378835	0.000310886	-0.368245	9.46836e-05	PXDNL
rs2184160	0.489236	0.0472695	0.419731	-0.000309396	9.76165e-13	0.210759	-0.0370677	0.000275211	0.30539	0.000120166	MTG2

## Sheet: Plink regression, children
CHR	SNP	UNADJ	FDR_BH	SYMBOL
21	rs62237614	9.29e-08	0.06174	DSCAM
21	rs62237635	9.29e-08	0.06174	DSCAM
21	rs11701674	9.29e-08	0.06174	DSCAM
21	rs28412810	9.29e-08	0.06174	DSCAM
21	rs11700591	9.29e-08	0.06174	DSCAM
21	rs62237637	9.29e-08	0.06174	DSCAM
21	rs11702319	9.29e-08	0.06174	DSCAM
16	rs28651543	7.42e-07	0.4316	-
17	rs79120538	1.1e-06	0.4983	LINC00670
21	rs451518	1.18e-06	0.4983	DSCAM
21	rs389575	1.18e-06	0.4983	DSCAM
15	rs94899	1.48e-06	0.5748	CCDC33
21	rs9647186	2.25e-06	0.653	DSCAM
21	rs11701068	2.25e-06	0.653	DSCAM
21	rs13049725	2.25e-06	0.653	DSCAM
21	rs11702531	2.25e-06	0.653	DSCAM
16	rs4417553	3.39e-06	0.9282	HS3ST4
15	rs61653296	4.27e-06	0.9999	CCDC33
17	rs56171387	4.37e-06	0.9999	TMEM104
11	rs3019141	4.71e-06	0.9999	-
14	rs10747304	5.72e-06	0.9999	-
5	rs17348129	6.07e-06	0.9999	VCAN
17	rs78356609	6.46e-06	0.9999	LINC00670
15	rs4887123	6.47e-06	0.9999	CCDC33
14	rs73571913	6.76e-06	0.9999	-
14	rs73571905	6.83e-06	0.9999	ZNF219,TMEM253
20	rs6099335	7.87e-06	0.9999	-
2	rs35595549	7.96e-06	0.9999	-
2	rs76676573	8.09e-06	0.9999	-
2	rs115850031	8.56e-06	0.9999	-
11	rs2928045	8.87e-06	0.9999	-
20	rs6099336	1e-05	0.9999	-
3	rs60464555	1.04e-05	0.9999	GPR156
3	rs72952897	1.04e-05	0.9999	GPR156
20	rs56311640	1.04e-05	0.9999	-
15	rs28395230	1.04e-05	0.9999	CCDC33
15	rs4886593	1.04e-05	0.9999	CCDC33
3	rs112400052	1.16e-05	0.9999	-
14	rs57471121	1.25e-05	0.9999	ZNF219,TMEM253
14	rs61985279	1.32e-05	0.9999	-
17	rs72835764	1.35e-05	0.9999	KIAA0753
15	rs4887124	1.39e-05	0.9999	CCDC33
11	rs356270	1.4e-05	0.9999	-
17	rs9890413	1.43e-05	0.9999	-
2	rs1513873	1.44e-05	0.9999	-
16	rs12446144	1.44e-05	0.9999	HS3ST4
12	rs11054672	1.47e-05	0.9999	ETV6,BCL2L14
15	rs17628145	1.49e-05	0.9999	-
14	rs61405772	1.54e-05	0.9999	ZNF219,TMEM253
13	rs7327589	1.55e-05	0.9999	-
19	rs2363059	1.56e-05	0.9999	-
10	rs12356363	1.58e-05	0.9999	PLXDC2
21	rs62237612	1.58e-05	0.9999	DSCAM
20	rs6092381	1.59e-05	0.9999	-
20	rs11698689	1.59e-05	0.9999	-
20	rs11698709	1.59e-05	0.9999	-
20	rs11698758	1.59e-05	0.9999	-
20	rs11699263	1.59e-05	0.9999	-
20	rs12481126	1.59e-05	0.9999	-
20	rs6092382	1.59e-05	0.9999	-
10	rs187748936	1.6e-05	0.9999	KIAA1217
17	rs60487483	1.65e-05	0.9999	TMEM104
2	rs6710817	1.67e-05	0.9999	NBAS
3	rs3732362	1.68e-05	0.9999	GPR156
3	rs58043269	1.71e-05	0.9999	-
3	rs10514764	1.71e-05	0.9999	GPR156
3	rs2319540	1.71e-05	0.9999	GPR156
3	rs56097401	1.71e-05	0.9999	GPR156
3	rs62264969	1.71e-05	0.9999	GPR156
3	rs2874021	1.71e-05	0.9999	GPR156
3	rs62264981	1.71e-05	0.9999	GPR156
1	rs12045689	1.73e-05	0.9999	PLA2G2D
10	rs10795364	1.88e-05	0.9999	-
5	rs13165799	1.98e-05	0.9999	-
5	rs13170664	1.98e-05	0.9999	-
1	rs79271479	2.1e-05	0.9999	SSR2
16	rs17570891	2.22e-05	0.9999	-
6	rs7763541	2.27e-05	0.9999	-
6	rs117427352	2.27e-05	0.9999	-
17	rs16955991	2.28e-05	0.9999	KIAA0753
17	rs72835762	2.3e-05	0.9999	KIAA0753
17	rs13342054	2.3e-05	0.9999	KIAA0753
17	rs12767	2.3e-05	0.9999	MED31,TXNDC17
17	rs72835785	2.3e-05	0.9999	MED31
17	rs17842438	2.3e-05	0.9999	MED31
20	rs12481486	2.34e-05	0.9999	-
12	rs117033749	2.43e-05	0.9999	SYT1
12	rs117962919	2.43e-05	0.9999	SYT1
12	rs11109021	2.44e-05	0.9999	-
16	rs17570674	2.54e-05	0.9999	GRIN2A
17	rs34724124	2.54e-05	0.9999	-
17	rs3851782	2.65e-05	0.9999	-
5	rs139158651	2.66e-05	0.9999	KIF2A
17	rs11079738	2.72e-05	0.9999	-
5	rs6886425	2.8e-05	0.9999	-
3	rs113347928	2.85e-05	0.9999	OSBPL11
15	rs6496906	2.87e-05	0.9999	-
13	rs9583170	3.05e-05	0.9999	FAM155A
13	rs4337166	3.13e-05	0.9999	FAM155A
14	rs4900310	3.16e-05	0.9999	-
10	rs2892621	3.18e-05	0.9999	-
19	rs2161471	3.19e-05	0.9999	-
2	rs1494074	3.26e-05	0.9999	-
17	rs8182330	3.29e-05	0.9999	ASIC2
3	rs60511075	3.31e-05	0.9999	GPR156
16	rs12443773	3.43e-05	0.9999	HS3ST4
15	rs55873710	3.45e-05	0.9999	-
13	rs16970077	3.68e-05	0.9999	FAM155A
10	rs10795066	3.7e-05	0.9999	-
10	rs10795067	3.7e-05	0.9999	-
22	rs12170729	3.76e-05	0.9999	-
13	rs12430986	3.78e-05	0.9999	FAM155A
17	rs61397535	3.82e-05	0.9999	KIAA0753
13	rs9511410	3.98e-05	0.9999	-
15	rs34270510	4.03e-05	0.9999	MYZAP,GCOM1
3	rs6790517	4.05e-05	0.9999	SNX4
2	rs4664215	4.08e-05	0.9999	-
2	rs1586068	4.23e-05	0.9999	IKZF2
20	rs910151	4.26e-05	0.9999	OGFR
13	rs2031242	4.29e-05	0.9999	LMO7
14	rs11160313	4.29e-05	0.9999	-
14	rs7155803	4.29e-05	0.9999	-
14	rs1889373	4.29e-05	0.9999	-
14	rs12436667	4.29e-05	0.9999	-
14	rs11626848	4.29e-05	0.9999	-
14	rs1959040	4.29e-05	0.9999	-
6	rs17054192	4.31e-05	0.9999	-
13	rs7331800	4.37e-05	0.9999	-
14	rs4900311	4.43e-05	0.9999	-
6	rs4709704	4.45e-05	0.9999	DKFZp451B082
13	rs16952146	4.56e-05	0.9999	FAM155A
2	rs1975288	4.58e-05	0.9999	-
22	rs136778	4.63e-05	0.9999	-
5	rs2202110	4.69e-05	0.9999	-
13	rs7985961	4.8e-05	0.9999	FAM155A
5	rs62398951	4.82e-05	0.9999	-
17	rs72836354	4.84e-05	0.9999	-
13	rs1969791	4.9e-05	0.9999	FAM155A
15	rs36082771	4.95e-05	0.9999	MYZAP,GCOM1
6	rs9374317	4.95e-05	0.9999	-
6	rs9487891	4.95e-05	0.9999	-
16	rs76902168	4.97e-05	0.9999	GRIN2A
16	rs76620902	4.97e-05	0.9999	-
2	rs79904387	5e-05	0.9999	-
13	rs56095100	5.05e-05	0.9999	FAM155A
6	rs9387524	5.14e-05	0.9999	SLC35F1
21	rs11702070	5.2e-05	0.9999	DSCAM
2	rs12612630	5.28e-05	0.9999	CACNB4
13	rs716504	5.4e-05	0.9999	FAM155A
5	rs13156084	5.41e-05	0.9999	-
14	rs11160311	5.42e-05	0.9999	-
15	rs6496904	5.46e-05	0.9999	-
15	rs4778039	5.46e-05	0.9999	-
14	rs12890389	5.5e-05	0.9999	-
13	rs1535714	5.51e-05	0.9999	FAM155A
17	rs16959192	5.59e-05	0.9999	GAS7
10	rs12782308	5.64e-05	0.9999	ZNF503-AS2
6	rs74209703	5.68e-05	0.9999	-
11	rs3827486	5.69e-05	0.9999	BARX2
21	rs7277623	5.8e-05	0.9999	DSCAM
1	rs10797307	5.86e-05	0.9999	-
14	rs56247310	5.95e-05	0.9999	CCDC85C
5	rs72769109	6.04e-05	0.9999	DIMT1
5	rs76699896	6.18e-05	0.9999	-
6	rs113547322	6.19e-05	0.9999	-
15	rs692876	6.34e-05	0.9999	FAM189A1
22	rs35040194	6.46e-05	0.9999	SYN3
6	rs325105	6.59e-05	0.9999	-
22	rs74413034	6.59e-05	0.9999	-
22	rs117825507	6.59e-05	0.9999	-
15	rs8028608	6.61e-05	0.9999	UBR1
13	rs7320216	6.8e-05	0.9999	LMO7
4	rs147430864	6.83e-05	0.9999	-
13	rs9530467	6.86e-05	0.9999	LMO7
22	rs78201366	6.94e-05	0.9999	SYN3
6	rs62430073	6.94e-05	0.9999	DKFZp451B082
12	rs6580866	7.1e-05	0.9999	-
2	rs7594493	7.17e-05	0.9999	-
21	rs62237598	7.37e-05	0.9999	DSCAM
21	rs11701451	7.37e-05	0.9999	DSCAM
21	rs2410214	7.37e-05	0.9999	DSCAM
21	rs2898399	7.37e-05	0.9999	DSCAM
21	rs139587150	7.37e-05	0.9999	DSCAM
21	rs140283563	7.37e-05	0.9999	DSCAM
21	rs185134740	7.37e-05	0.9999	DSCAM
21	rs139464877	7.37e-05	0.9999	DSCAM
21	rs17755603	7.37e-05	0.9999	DSCAM
2	rs1494073	7.45e-05	0.9999	-
2	rs6739679	7.45e-05	0.9999	-
2	rs10166799	7.45e-05	0.9999	-
2	rs115313518	7.45e-05	0.9999	-
15	rs7496215	7.49e-05	0.9999	-
15	rs76475731	7.53e-05	0.9999	-
6	rs882246	7.57e-05	0.9999	DKFZp451B082
6	rs4709708	7.57e-05	0.9999	DKFZp451B082
17	rs62060386	7.63e-05	0.9999	ARHGAP44
19	rs3848667	7.64e-05	0.9999	NPHS1
13	rs7330536	7.71e-05	0.9999	-
6	rs143070514	7.73e-05	0.9999	-
18	rs9303753	7.78e-05	0.9999	GNAL
13	rs10492717	7.8e-05	0.9999	FAM155A
6	rs17606282	7.9e-05	0.9999	-
14	rs28645145	7.94e-05	0.9999	-
15	rs4774979	7.95e-05	0.9999	MYZAP,GCOM1
3	rs139248564	8e-05	0.9999	SUMF1
20	rs6099333	8.01e-05	0.9999	-
20	rs34829339	8.01e-05	0.9999	-
15	rs9921022	8.17e-05	0.9999	-
13	rs4625596	8.2e-05	0.9999	FAM155A
13	rs1535713	8.2e-05	0.9999	FAM155A
13	rs72650588	8.22e-05	0.9999	FAM155A
13	rs1853517	8.22e-05	0.9999	FAM155A
13	rs7982797	8.22e-05	0.9999	FAM155A
1	rs2014966	8.42e-05	0.9999	-
10	rs7069431	8.42e-05	0.9999	-
21	rs75663106	8.43e-05	0.9999	DSCAM
10	rs11015216	8.44e-05	0.9999	-
6	rs72502602	8.46e-05	0.9999	-
5	rs72730746	8.52e-05	0.9999	-
14	rs1889371	8.53e-05	0.9999	-
17	rs143125477	8.53e-05	0.9999	RBFOX3,ENGASE
13	rs4262818	8.63e-05	0.9999	FAM155A
7	rs60170674	8.67e-05	0.9999	-
1	rs41266947	8.69e-05	0.9999	EPHB2
13	rs72650591	8.75e-05	0.9999	FAM155A
3	rs4686394	8.76e-05	0.9999	-
11	rs73402972	8.79e-05	0.9999	DEAF1
1	rs7414724	8.79e-05	0.9999	-
22	rs144572945	8.8e-05	0.9999	RRP7A,SERHL
5	rs1423434	8.86e-05	0.9999	-
13	rs689418	8.98e-05	0.9999	LMO7
14	rs73571904	9.07e-05	0.9999	ZNF219,TMEM253
6	rs56654356	9.07e-05	0.9999	-
22	rs5747491	9.09e-05	0.9999	-
22	rs5747492	9.09e-05	0.9999	-
17	rs7503172	9.18e-05	0.9999	SLC25A10,MRPL12
7	rs78391336	9.35e-05	0.9999	GNA12
19	rs12972418	9.44e-05	0.9999	-
6	6:32287952	9.5e-05	0.9999	-
21	rs62235659	9.53e-05	0.9999	DSCAM
6	rs78546106	9.59e-05	0.9999	-
6	rs79941607	9.59e-05	0.9999	-
6	rs78363691	9.59e-05	0.9999	-
6	rs149013447	9.59e-05	0.9999	-
7	rs6955298	9.61e-05	0.9999	-
7	rs74398556	9.61e-05	0.9999	-
13	rs72650584	9.64e-05	0.9999	FAM155A
12	rs28698384	9.69e-05	0.9999	KDM2B
4	rs17580954	9.78e-05	0.9999	NR3C2
17	rs72835765	9.86e-05	0.9999	KIAA0753
17	rs56038394	9.86e-05	0.9999	MED31,TXNDC17
22	rs78313818	9.9e-05	0.9999	-
10	rs7896300	9.92e-05	0.9999	-
11	rs55800237	9.92e-05	0.9999	MUC5B
1	rs78666033	9.97e-05	0.9999	EPHB2

## Sheet: Plink regression, parents
CHR	SNP	UNADJ	FDR_BH	SYMBOL
19	rs10853796	3.455e-07	0.6428	PLA2G4C
10	rs10794798	7.108e-07	0.6428	-
5	rs193491	1.154e-06	0.6428	-
19	rs11083913	1.451e-06	0.6428	PLA2G4C
3	rs6764448	2.497e-06	0.6428	CLDN11
10	rs11250909	2.612e-06	0.6428	-
10	rs12415310	3.068e-06	0.6428	-
10	rs1414127	3.272e-06	0.6428	-
16	rs4984855	3.545e-06	0.6428	LUC7L,FAM234A
10	rs10903597	3.564e-06	0.6428	-
1	rs7554868	3.696e-06	0.6428	EVI5
10	rs12413921	3.818e-06	0.6428	-
10	rs10903596	3.844e-06	0.6428	-
10	rs10903590	4.103e-06	0.6428	-
10	rs7923586	4.134e-06	0.6428	-
10	rs7902165	4.687e-06	0.6428	-
10	rs1414126	5.377e-06	0.6428	-
1	rs9426801	5.497e-06	0.6428	LUZP1
15	rs74598131	6.672e-06	0.6428	AGBL1
10	rs10466262	7.006e-06	0.6428	-
1	rs3928821	7.39e-06	0.6428	EVI5
4	rs11945900	7.401e-06	0.6428	-
10	rs10751824	8.333e-06	0.6428	-
10	rs10794804	8.333e-06	0.6428	-
1	rs10782943	8.614e-06	0.6428	EVI5
1	rs67472800	8.683e-06	0.6428	LUZP1
1	rs10874723	8.769e-06	0.6428	EVI5
1	rs61778264	8.776e-06	0.6428	-
4	rs4698070	8.965e-06	0.6428	CLNK
10	rs10794806	9.202e-06	0.6428	-
1	rs12029026	9.427e-06	0.6428	-
4	rs13134598	9.865e-06	0.6428	-
10	rs12783388	1.016e-05	0.6428	CDH23
14	rs1285767	1.018e-05	0.6428	CCDC88C
10	rs66775954	1.029e-05	0.6428	CDH23
20	rs35972493	1.033e-05	0.6428	SLC52A3
4	rs12649849	1.068e-05	0.6428	-
1	rs3790446	1.077e-05	0.6428	EVI5
16	rs59428751	1.099e-05	0.6428	LUC7L,FAM234A
10	rs10159920	1.126e-05	0.6428	-
16	rs11641681	1.16e-05	0.6428	LUC7L
4	rs4362853	1.163e-05	0.6428	-
1	rs6660296	1.171e-05	0.6428	EVI5
4	rs77655553	1.175e-05	0.6428	-
16	rs77475871	1.188e-05	0.6428	LUC7L,FAM234A
19	rs7251954	1.195e-05	0.6428	PLA2G4C
12	rs6489372	1.245e-05	0.6428	-
19	rs1864105	1.25e-05	0.6428	PLA2G4C
1	rs11164799	1.26e-05	0.6428	EVI5
1	rs10747451	1.275e-05	0.6428	EVI5
1	rs7516537	1.276e-05	0.6428	EVI5
1	rs1977224	1.292e-05	0.6428	-
1	rs2210618	1.3e-05	0.6428	EVI5
1	rs9426808	1.369e-05	0.6428	LUZP1
4	rs10021450	1.382e-05	0.6428	-
4	rs35590005	1.393e-05	0.6428	-
4	rs13138230	1.423e-05	0.6428	-
20	rs3746802	1.425e-05	0.6428	SLC52A3
1	rs2152765	1.428e-05	0.6428	EVI5
1	rs1017008	1.431e-05	0.6428	EVI5
1	rs10874729	1.437e-05	0.6428	EVI5
20	rs7270519	1.476e-05	0.6428	SLC52A3
16	rs11866815	1.478e-05	0.6428	AXIN1
5	rs4637542	1.491e-05	0.6428	-
4	rs10517466	1.501e-05	0.6428	-
16	rs12719805	1.55e-05	0.6428	AXIN1
4	rs60123413	1.552e-05	0.6428	-
1	rs6658716	1.591e-05	0.6428	EVI5
4	rs7658684	1.597e-05	0.6428	-
19	rs251687	1.608e-05	0.6428	PLA2G4C
1	rs1538029	1.647e-05	0.6428	EVI5
1	rs6603999	1.648e-05	0.6428	EVI5
19	rs10426064	1.672e-05	0.6428	PLA2G4C
1	rs61800548	1.673e-05	0.6428	EVI5
1	rs9659774	1.68e-05	0.6428	EVI5
1	rs9426691	1.72e-05	0.6428	LUZP1
4	rs4309876	1.736e-05	0.6428	-
22	rs5762213	1.744e-05	0.6428	-
1	rs4847262	1.75e-05	0.6428	EVI5
3	rs9840302	1.767e-05	0.6428	LINC00620
10	rs10762453	1.785e-05	0.6428	CDH23
3	rs2377115	1.804e-05	0.6428	-
14	rs4905162	1.816e-05	0.6428	IFI27L1
16	rs11248914	1.82e-05	0.6428	LUC7L,FAM234A
4	rs1511409	1.901e-05	0.6428	-
11	rs147595542	1.907e-05	0.6428	TAF6L
4	rs4507392	2.014e-05	0.6428	LIMCH1
1	rs35054144	2.021e-05	0.6428	EVI5
16	rs3760047	2.024e-05	0.6428	LUC7L
20	rs8122333	2.029e-05	0.6428	SLC52A3
1	rs1610319	2.044e-05	0.6428	-
4	rs66638519	2.1e-05	0.6428	-
1	rs9659783	2.11e-05	0.6428	EVI5
1	rs4847266	2.118e-05	0.6428	EVI5
4	rs57433572	2.12e-05	0.6428	-
4	rs10517465	2.158e-05	0.6428	-
3	rs16859344	2.177e-05	0.6428	VPS8
1	rs4847327	2.196e-05	0.6428	EVI5
1	rs7530479	2.209e-05	0.6428	-
5	rs4616888	2.22e-05	0.6428	-
11	rs4910905	2.247e-05	0.6428	RRM1
1	rs2806555	2.26e-05	0.6428	LUZP1
1	rs963043	2.277e-05	0.6428	EVI5
3	rs4686769	2.3e-05	0.6428	-
14	rs61667538	2.301e-05	0.6428	NRXN3
1	rs1953667	2.32e-05	0.6428	EVI5
1	rs9663086	2.34e-05	0.6428	EVI5
11	rs11606985	2.354e-05	0.6428	KCNQ1
1	rs6694690	2.357e-05	0.6428	EVI5
1	rs1415295	2.362e-05	0.6428	EVI5
1	rs10218567	2.369e-05	0.6428	EVI5
1	rs4847232	2.372e-05	0.6428	EVI5
1	rs78123931	2.375e-05	0.6428	EVI5
1	rs963044	2.415e-05	0.6428	EVI5
4	rs7679381	2.443e-05	0.6428	-
4	rs1511406	2.505e-05	0.6428	-
7	rs73692916	2.511e-05	0.6428	-
7	rs73692920	2.511e-05	0.6428	-
1	rs9439920	2.515e-05	0.6428	EVI5
10	rs143041018	2.54e-05	0.6428	-
4	rs7654800	2.597e-05	0.6428	-
22	rs7284204	2.599e-05	0.6428	-
1	rs3936946	2.619e-05	0.6428	EVI5
1	rs9439924	2.67e-05	0.6428	-
19	rs1991723	2.681e-05	0.6428	PLA2G4C
14	rs2205162	2.754e-05	0.6428	NRXN3
14	rs4903734	2.754e-05	0.6428	NRXN3
14	rs880373	2.754e-05	0.6428	NRXN3
1	rs11164808	2.764e-05	0.6428	EVI5
1	rs151266588	2.783e-05	0.6428	-
1	rs3898499	2.801e-05	0.6428	EVI5
1	rs6604024	2.802e-05	0.6428	EVI5
1	rs11164812	2.802e-05	0.6428	EVI5
1	rs11164813	2.802e-05	0.6428	EVI5
1	rs7551880	2.802e-05	0.6428	EVI5
1	rs4847370	2.802e-05	0.6428	EVI5
1	rs7551340	2.802e-05	0.6428	-
1	rs7543964	2.802e-05	0.6428	-
1	rs6422515	2.813e-05	0.6428	EVI5
1	rs3898498	2.813e-05	0.6428	EVI5
1	rs78183366	2.819e-05	0.6428	EVI5
1	rs7527518	2.836e-05	0.6428	LUZP1
1	rs6604018	2.85e-05	0.6428	EVI5
1	rs7526582	2.882e-05	0.6428	EVI5
16	rs9788833	2.893e-05	0.6428	LUC7L,FAM234A
3	rs725656	2.913e-05	0.6428	-
1	rs6604022	2.913e-05	0.6428	EVI5
1	rs980938	2.949e-05	0.6428	EVI5
1	rs9426688	2.976e-05	0.6428	LUZP1
16	rs9929462	2.992e-05	0.6428	LUC7L,FAM234A
4	rs193071235	2.997e-05	0.6428	SEC24D
1	rs4847363	2.997e-05	0.6428	EVI5
5	rs12109037	3.013e-05	0.6428	-
1	rs7368374	3.031e-05	0.6428	EVI5
14	rs2063985	3.078e-05	0.6428	NRXN3
1	rs2039452	3.085e-05	0.6428	EVI5
1	rs6675246	3.123e-05	0.6428	EVI5
4	rs6552428	3.125e-05	0.6428	-
1	rs9660882	3.126e-05	0.6428	EVI5
1	rs9659957	3.126e-05	0.6428	EVI5
20	rs3746803	3.166e-05	0.6428	SLC52A3
1	rs6604015	3.228e-05	0.6428	EVI5
5	rs17164879	3.273e-05	0.6428	CSNK1G3
6	rs1331309	3.286e-05	0.6428	-
1	rs76234773	3.296e-05	0.6428	EVI5
1	rs2179762	3.328e-05	0.6428	MIR548AP
1	rs6604012	3.347e-05	0.6428	EVI5
10	rs13377101	3.379e-05	0.6428	DIP2C
1	rs10747452	3.385e-05	0.6428	EVI5
1	rs6603998	3.39e-05	0.6428	EVI5
4	rs34280847	3.396e-05	0.6428	-
1	rs2107520	3.488e-05	0.6428	EVI5
6	rs553713	3.514e-05	0.6428	-
16	rs7199568	3.549e-05	0.6428	-
4	rs6531761	3.562e-05	0.6428	RHOH
1	rs10917351	3.57e-05	0.6428	LUZP1
16	rs758033	3.58e-05	0.6428	AXIN1
1	rs11164786	3.589e-05	0.6428	EVI5
1	rs11164778	3.594e-05	0.6428	EVI5
1	rs2391164	3.594e-05	0.6428	EVI5
1	rs12046739	3.594e-05	0.6428	EVI5
1	rs10874715	3.594e-05	0.6428	EVI5
1	rs7553367	3.594e-05	0.6428	EVI5
1	rs6603993	3.594e-05	0.6428	EVI5
1	rs6603995	3.594e-05	0.6428	EVI5
1	rs7545318	3.594e-05	0.6428	EVI5
1	rs6704249	3.594e-05	0.6428	EVI5
1	rs79820295	3.594e-05	0.6428	EVI5
1	rs9661812	3.594e-05	0.6428	EVI5
1	rs10747445	3.594e-05	0.6428	EVI5
1	rs2027060	3.594e-05	0.6428	EVI5
1	rs2027059	3.594e-05	0.6428	EVI5
1	rs1537498	3.594e-05	0.6428	EVI5
1	rs2050597	3.594e-05	0.6428	EVI5
1	rs4847234	3.594e-05	0.6428	EVI5
1	rs6668584	3.594e-05	0.6428	EVI5
1	rs2095267	3.594e-05	0.6428	EVI5
1	rs2095265	3.594e-05	0.6428	EVI5
1	rs9633481	3.594e-05	0.6428	EVI5
1	rs7514716	3.594e-05	0.6428	EVI5
1	rs6687803	3.594e-05	0.6428	EVI5
1	rs1556564	3.594e-05	0.6428	EVI5
1	rs1556565	3.594e-05	0.6428	EVI5
1	rs6604000	3.594e-05	0.6428	EVI5
1	rs10874728	3.594e-05	0.6428	EVI5
1	rs4417075	3.594e-05	0.6428	EVI5
1	rs4847427	3.594e-05	0.6428	EVI5
1	rs10782940	3.594e-05	0.6428	EVI5
1	rs7529332	3.594e-05	0.6428	EVI5
1	rs7529630	3.594e-05	0.6428	EVI5
1	rs9439917	3.594e-05	0.6428	EVI5
1	rs10874731	3.594e-05	0.6428	EVI5
1	rs1932965	3.594e-05	0.6428	EVI5
1	rs10735782	3.594e-05	0.6428	EVI5
1	rs10747450	3.594e-05	0.6428	EVI5
1	rs78886094	3.594e-05	0.6428	EVI5
1	rs76335348	3.594e-05	0.6428	EVI5
1	rs1932966	3.594e-05	0.6428	EVI5
1	rs7416169	3.594e-05	0.6428	EVI5
1	rs2391201	3.594e-05	0.6428	EVI5
1	rs6604004	3.594e-05	0.6428	EVI5
1	rs7527835	3.594e-05	0.6428	EVI5
1	rs4847190	3.594e-05	0.6428	EVI5
1	rs2097838	3.594e-05	0.6428	EVI5
1	rs2065916	3.594e-05	0.6428	EVI5
1	rs2065917	3.594e-05	0.6428	EVI5
1	rs2391199	3.594e-05	0.6428	EVI5
1	rs914064	3.594e-05	0.6428	EVI5
1	rs932637	3.594e-05	0.6428	EVI5
1	rs6604006	3.594e-05	0.6428	EVI5
1	rs6671421	3.594e-05	0.6428	EVI5
1	rs6669914	3.594e-05	0.6428	EVI5
1	rs723909	3.594e-05	0.6428	EVI5
1	rs2077529	3.594e-05	0.6428	EVI5
1	rs1337109	3.594e-05	0.6428	EVI5
1	rs6604010	3.594e-05	0.6428	EVI5
1	rs2391196	3.594e-05	0.6428	EVI5
1	rs10735783	3.594e-05	0.6428	EVI5
1	rs7549844	3.594e-05	0.6428	EVI5
1	rs6661600	3.594e-05	0.6428	EVI5
1	rs2107521	3.594e-05	0.6428	EVI5
1	rs976209	3.594e-05	0.6428	EVI5
1	rs10735784	3.594e-05	0.6428	EVI5
1	rs4525050	3.594e-05	0.6428	EVI5
1	rs4638137	3.594e-05	0.6428	EVI5
1	rs2158446	3.594e-05	0.6428	EVI5
1	rs4847304	3.594e-05	0.6428	EVI5
1	rs1337108	3.594e-05	0.6428	EVI5
1	rs2391194	3.594e-05	0.6428	EVI5
1	rs2298911	3.594e-05	0.6428	EVI5
1	rs4847309	3.594e-05	0.6428	EVI5
1	rs6676454	3.594e-05	0.6428	EVI5
1	rs3790445	3.594e-05	0.6428	EVI5
1	rs11164806	3.594e-05	0.6428	EVI5
1	rs7554183	3.594e-05	0.6428	EVI5
1	rs7513815	3.594e-05	0.6428	EVI5
1	rs6685705	3.594e-05	0.6428	EVI5
16	rs11641468	3.609e-05	0.6428	IL32
16	rs12921396	3.612e-05	0.6428	CCNF
1	rs4847280	3.615e-05	0.6428	EVI5
20	rs16993103	3.616e-05	0.6428	-
1	rs2774940	3.621e-05	0.6428	FAM69A
1	rs2806566	3.65e-05	0.6456	-
4	rs6447072	3.669e-05	0.6464	LIMCH1
14	rs58562861	3.702e-05	0.6476	NPAS3
1	rs6674324	3.732e-05	0.6476	EVI5
1	rs4000725	3.744e-05	0.6476	EVI5
1	rs6691038	3.746e-05	0.6476	EVI5
1	rs2095266	3.747e-05	0.6476	EVI5
10	rs12768776	3.775e-05	0.6476	-
1	rs589254	3.787e-05	0.6476	LUZP1
1	rs1757042	3.787e-05	0.6476	LUZP1
4	rs10031396	3.844e-05	0.6549	RHOH
1	rs6679839	3.902e-05	0.6591	EVI5
4	rs4540082	3.932e-05	0.6591	LIMCH1
10	rs17295738	3.97e-05	0.6591	-
1	rs2180977	3.972e-05	0.6591	EVI5
1	rs7519694	3.997e-05	0.6591	EVI5
1	rs7548215	4.004e-05	0.6591	LUZP1
1	rs12073496	4.009e-05	0.6591	-
11	rs7940497	4.023e-05	0.6591	RRM1
4	rs13122224	4.036e-05	0.6591	-
16	rs28647184	4.057e-05	0.6591	CCNF
11	rs1027326	4.076e-05	0.6591	-
4	rs2161327	4.085e-05	0.6591	-
1	rs10874716	4.113e-05	0.6591	EVI5
1	rs12047391	4.134e-05	0.6591	LUZP1
4	rs1117491	4.134e-05	0.6591	-
2	rs2540450	4.152e-05	0.6591	TMEM237
4	rs7656346	4.153e-05	0.6591	-
4	rs7671683	4.154e-05	0.6591	-
1	rs7556243	4.158e-05	0.6591	EVI5
11	rs739907	4.193e-05	0.6591	-
1	rs12094793	4.215e-05	0.6591	LUZP1
1	rs7521267	4.231e-05	0.6591	EVI5
1	rs10747449	4.231e-05	0.6591	EVI5
16	rs12928789	4.234e-05	0.6591	CCNF
1	rs9426812	4.257e-05	0.6591	LUZP1
10	rs186670001	4.265e-05	0.6591	-
16	rs2361988	4.269e-05	0.6591	AXIN1
1	rs74767605	4.295e-05	0.6591	RPAP2
1	rs914966	4.301e-05	0.6591	EVI5
3	rs9816494	4.361e-05	0.6591	-
1	rs1208930	4.369e-05	0.6591	LUZP1
1	rs10489563	4.369e-05	0.6591	LUZP1
1	rs9426803	4.369e-05	0.6591	LUZP1
1	rs9426690	4.369e-05	0.6591	LUZP1
1	rs3845522	4.369e-05	0.6591	LUZP1
4	rs35064280	4.406e-05	0.6591	-
10	rs10826377	4.427e-05	0.6591	ARMC4
2	rs4850031	4.435e-05	0.6591	-
1	rs1977228	4.462e-05	0.6591	-
1	rs1411706	4.469e-05	0.6591	FAM69A
11	rs10767851	4.477e-05	0.6591	RRM1
10	rs6481757	4.49e-05	0.6591	-
3	rs16859357	4.54e-05	0.6591	VPS8
4	rs115172679	4.54e-05	0.6591	-
4	rs114442185	4.54e-05	0.6591	-
4	rs7655133	4.54e-05	0.6591	-
10	rs10823780	4.57e-05	0.6591	CDH23
1	rs7515866	4.57e-05	0.6591	EVI5
7	rs73692915	4.572e-05	0.6591	-
1	rs7516141	4.577e-05	0.6591	EVI5
21	rs2834832	4.636e-05	0.6593	RUNX1
4	rs1996558	4.649e-05	0.6593	RHOH
1	rs7534997	4.653e-05	0.6593	EVI5
1	rs6701130	4.671e-05	0.6593	EVI5
11	rs1042858	4.679e-05	0.6593	RRM1
4	rs71610205	4.698e-05	0.6593	-
20	rs35656450	4.702e-05	0.6593	-
1	rs1415294	4.707e-05	0.6593	EVI5
16	rs9925945	4.713e-05	0.6593	AXIN1
19	rs404954	4.72e-05	0.6593	PLA2G4C
1	rs12048087	4.801e-05	0.6672	LUZP1
17	rs72826726	4.847e-05	0.6672	-
11	rs4910909	4.851e-05	0.6672	RRM1
4	rs72715915	4.853e-05	0.6672	PDLIM3
3	rs11711955	4.853e-05	0.6672	-
1	rs115980604	4.903e-05	0.6672	FAM69A
1	rs10799776	4.914e-05	0.6672	-
11	rs10835674	4.916e-05	0.6672	RRM1
1	rs4120650	4.917e-05	0.6672	EVI5
17	rs4273079	4.945e-05	0.6672	-
5	rs12189119	4.946e-05	0.6672	CSNK1G3
16	rs11641118	4.949e-05	0.6672	LUC7L
1	rs7519813	5.002e-05	0.6725	LUZP1
1	rs7368372	5.02e-05	0.673	EVI5
16	rs7498932	5.045e-05	0.6744	LUC7L,AXIN1
16	rs8054113	5.104e-05	0.6802	ABCA17P
16	rs10903012	5.142e-05	0.6833	ABCA17P
1	rs114250384	5.21e-05	0.6904	-
18	rs73380116	5.266e-05	0.6958	-
16	rs4445906	5.309e-05	0.6963	ABCA17P
3	rs7340698	5.312e-05	0.6963	VPS8
16	rs62048843	5.325e-05	0.6963	-
1	rs2095268	5.347e-05	0.6963	EVI5
1	rs694023	5.35e-05	0.6963	-
1	rs28652787	5.362e-05	0.6963	LUZP1
4	rs4532268	5.374e-05	0.6963	-
17	rs7216258	5.44e-05	0.7008	SLC39A11
1	rs12044504	5.45e-05	0.7008	LUZP1
1	rs6678864	5.475e-05	0.7008	EVI5
1	rs6696636	5.482e-05	0.7008	EVI5
4	rs116248411	5.484e-05	0.7008	-
1	rs11164790	5.503e-05	0.7013	EVI5
2	rs72879788	5.605e-05	0.7019	CSRNP3
2	rs1208082	5.643e-05	0.7019	TMEM237
1	rs976208	5.649e-05	0.7019	EVI5
1	rs10747448	5.651e-05	0.7019	EVI5
1	rs2811602	5.657e-05	0.7019	FAM69A
20	rs6140159	5.682e-05	0.7019	-
11	rs1981408	5.69e-05	0.7019	UBASH3B
1	rs12038873	5.691e-05	0.7019	LUZP1
1	rs2893217	5.693e-05	0.7019	EVI5
16	rs34078613	5.697e-05	0.7019	CHD9
1	rs144688093	5.716e-05	0.7019	EVI5
1	rs7515312	5.727e-05	0.7019	MIR548AP
1	rs12045019	5.743e-05	0.7019	EVI5
1	rs4847335	5.768e-05	0.7019	EVI5
1	rs4847285	5.77e-05	0.7019	EVI5
16	rs7204377	5.772e-05	0.7019	ABCA17P
1	rs4847400	5.787e-05	0.7019	EVI5
1	rs4847305	5.793e-05	0.7019	EVI5
1	rs10782938	5.802e-05	0.7019	EVI5
1	rs7552085	5.81e-05	0.7019	EVI5
15	rs4775495	5.882e-05	0.7063	-
19	rs12463378	5.893e-05	0.7063	CACNG8
19	rs4801745	5.893e-05	0.7063	PLA2G4C
1	rs4655138	5.931e-05	0.7063	-
4	rs62307275	5.952e-05	0.7063	-
5	rs17277891	5.971e-05	0.7063	-
20	rs8123900	5.972e-05	0.7063	SLC52A3
3	rs28653390	5.983e-05	0.7063	CD80
3	rs74973671	5.983e-05	0.7063	CD80
1	rs4847310	6.001e-05	0.7067	EVI5
1	rs4847247	6.03e-05	0.7071	EVI5
3	rs10937190	6.035e-05	0.7071	-
6	rs79599520	6.057e-05	0.7073	-
4	rs4974974	6.075e-05	0.7073	RHOH
16	rs7189020	6.082e-05	0.7073	LUC7L,FAM234A
19	rs12977822	6.153e-05	0.7127	PSG9
1	rs72728629	6.167e-05	0.7127	FAM69A
18	rs550258	6.2e-05	0.7127	DYM
1	rs7526673	6.228e-05	0.7127	MIR548AP
1	rs75758615	6.252e-05	0.7127	EVI5
1	rs2039451	6.259e-05	0.7127	EVI5
11	rs4910601	6.29e-05	0.7127	RRM1
2	rs11694023	6.292e-05	0.7127	RASGRP3
16	rs4787290	6.319e-05	0.7127	ABCA17P
10	rs3847413	6.387e-05	0.7127	-
10	rs7896634	6.387e-05	0.7127	-
10	rs73249762	6.387e-05	0.7127	-
10	rs57369659	6.387e-05	0.7127	-
19	rs28620610	6.389e-05	0.7127	CACNG8
1	rs6665579	6.393e-05	0.7127	EVI5
1	rs10874721	6.396e-05	0.7127	EVI5
1	rs7532894	6.428e-05	0.7127	-
10	rs3908707	6.482e-05	0.7127	-
1	rs1977223	6.503e-05	0.7127	-
4	rs75107753	6.527e-05	0.7127	-
1	rs7540407	6.555e-05	0.7127	EVI5
16	rs12932700	6.564e-05	0.7127	CCNF
19	rs3956118	6.565e-05	0.7127	PLA2G4C
16	rs11248919	6.566e-05	0.7127	ABCA17P
1	rs2025101	6.583e-05	0.7127	EVI5
2	rs72824746	6.659e-05	0.7127	SH3RF3
1	rs2774941	6.665e-05	0.7127	FAM69A
16	rs1125496	6.677e-05	0.7127	-
10	rs11250837	6.681e-05	0.7127	-
1	rs7532731	6.7e-05	0.7127	-
11	rs10749999	6.708e-05	0.7127	-
1	rs6604003	6.718e-05	0.7127	EVI5
4	rs33913764	6.773e-05	0.7127	-
4	rs13143351	6.843e-05	0.7127	-
1	rs6689082	6.855e-05	0.7127	LUZP1
3	rs73119733	6.865e-05	0.7127	ADAMTS9-AS2,MIR548A2
12	rs10846170	6.943e-05	0.7127	PTPRO
17	rs4790199	6.947e-05	0.7127	SPNS2
16	rs8051770	6.971e-05	0.7127	ABCA17P
16	rs8046718	6.971e-05	0.7127	ABCA17P
16	rs8047382	6.971e-05	0.7127	ABCA17P
21	rs2835085	6.987e-05	0.7127	RUNX1
16	rs12919256	7.012e-05	0.7127	CCNF
6	rs9486147	7.019e-05	0.7127	-
4	rs2063470	7.046e-05	0.7127	-
16	rs2885415	7.079e-05	0.7127	AXIN1
1	rs4000726	7.168e-05	0.7127	EVI5
21	rs28385558	7.208e-05	0.7127	RUNX1
21	rs601732	7.236e-05	0.7127	B3GALT5
1	rs7534311	7.264e-05	0.7127	LUZP1
4	rs13116408	7.272e-05	0.7127	SEC24D
19	rs4801744	7.3e-05	0.7127	PLA2G4C
16	rs74820883	7.325e-05	0.7127	KIAA0556
16	rs28417759	7.34e-05	0.7127	CCNF
10	rs72786719	7.346e-05	0.7127	-
16	rs4354942	7.358e-05	0.7127	CCNF
6	rs208967	7.395e-05	0.7127	KHDRBS2
3	rs9881074	7.41e-05	0.7127	VPS8
14	rs4346123	7.421e-05	0.7127	NPAS3
16	rs8047966	7.429e-05	0.7127	ABCA17P
1	rs6668283	7.45e-05	0.7127	EVI5
1	rs4526624	7.483e-05	0.7127	EVI5
16	rs67163422	7.495e-05	0.7127	-
4	rs34254715	7.507e-05	0.7127	-
3	rs59789079	7.526e-05	0.7127	CD80
11	rs11031100	7.53e-05	0.7127	RRM1
1	rs10747447	7.551e-05	0.7127	EVI5
1	rs4098279	7.633e-05	0.7127	EVI5
1	rs11164780	7.657e-05	0.7127	EVI5
4	rs34508890	7.668e-05	0.7127	-
1	rs2298912	7.68e-05	0.7127	EVI5
16	rs10083772	7.704e-05	0.7127	ABCA17P
1	rs2244496	7.721e-05	0.7127	FAM69A,RPL5
16	rs66955909	7.764e-05	0.7127	AXIN1
4	rs67089513	7.785e-05	0.7127	-
19	rs251684	7.812e-05	0.7127	PLA2G4C
1	rs145469268	7.828e-05	0.7127	-
3	rs62234767	7.832e-05	0.7127	LINC00620
4	rs2048890	7.841e-05	0.7127	-
16	rs28670436	7.872e-05	0.7127	CCNF
1	rs7543327	7.882e-05	0.7127	EVI5
14	rs9646166	7.947e-05	0.7127	NRXN3
6	rs73017757	8.021e-05	0.7127	-
3	rs7429765	8.049e-05	0.7127	LINC00620
17	rs75528157	8.051e-05	0.7127	SLC39A11
1	rs7418569	8.079e-05	0.7127	EVI5
1	rs6604020	8.118e-05	0.7127	EVI5
16	rs11647333	8.123e-05	0.7127	CCNF
18	rs7505909	8.134e-05	0.7127	DCC
3	rs60991429	8.149e-05	0.7127	LINC00620
11	rs10835662	8.173e-05	0.7127	RRM1
1	rs927339	8.182e-05	0.7127	EVI5
12	rs78562783	8.184e-05	0.7127	-
12	rs79812560	8.184e-05	0.7127	-
14	rs797336	8.212e-05	0.7127	-
3	rs10513799	8.219e-05	0.7127	VPS8
1	rs56174638	8.252e-05	0.7127	PIK3C2B
11	rs2304733	8.297e-05	0.7127	TEAD1
19	rs6512084	8.3e-05	0.7127	-
16	rs12926965	8.353e-05	0.7127	CCNF
21	rs2008959	8.365e-05	0.7127	RUNX1
1	rs4655151	8.39e-05	0.7127	-
12	rs11051562	8.395e-05	0.7127	-
6	rs9376090	8.42e-05	0.7127	-
1	rs2274687	8.431e-05	0.7127	LUZP1
1	rs12087937	8.431e-05	0.7127	LUZP1
1	rs12094690	8.431e-05	0.7127	LUZP1
1	rs10917352	8.431e-05	0.7127	LUZP1
1	rs55839354	8.431e-05	0.7127	LUZP1
1	rs66692403	8.431e-05	0.7127	LUZP1
3	rs12330581	8.44e-05	0.7127	CD80
12	rs11613894	8.465e-05	0.7127	-
1	rs6671114	8.465e-05	0.7127	EVI5
5	rs1092987	8.481e-05	0.7127	-
16	rs929854	8.49e-05	0.7127	-
3	rs7634577	8.503e-05	0.7127	-
16	rs12443868	8.51e-05	0.7127	-
1	rs757469	8.512e-05	0.7127	EVI5
11	rs232043	8.612e-05	0.7127	RRM1
11	rs7358436	8.612e-05	0.7127	RRM1
11	rs2284451	8.612e-05	0.7127	RRM1
11	rs10767844	8.612e-05	0.7127	RRM1
11	rs10767850	8.612e-05	0.7127	RRM1
11	rs11031097	8.612e-05	0.7127	RRM1
11	rs4910894	8.612e-05	0.7127	RRM1
11	rs4910896	8.612e-05	0.7127	RRM1
11	rs4243967	8.612e-05	0.7127	RRM1
11	rs4910897	8.612e-05	0.7127	RRM1
11	rs7945413	8.612e-05	0.7127	RRM1
11	rs7945532	8.612e-05	0.7127	RRM1
11	rs10767853	8.612e-05	0.7127	RRM1
11	rs10742244	8.612e-05	0.7127	RRM1
11	rs10767855	8.612e-05	0.7127	RRM1
11	rs7932271	8.612e-05	0.7127	RRM1
11	rs7946885	8.612e-05	0.7127	RRM1
11	rs7946987	8.612e-05	0.7127	RRM1
11	rs2412343	8.612e-05	0.7127	RRM1
11	rs7950384	8.612e-05	0.7127	RRM1
11	rs2898949	8.612e-05	0.7127	RRM1
11	rs4910898	8.612e-05	0.7127	RRM1
11	rs4910899	8.612e-05	0.7127	RRM1
11	rs4910900	8.612e-05	0.7127	RRM1
11	rs4910903	8.612e-05	0.7127	RRM1
11	rs7938727	8.612e-05	0.7127	RRM1
11	rs4910906	8.612e-05	0.7127	RRM1
11	rs10500594	8.612e-05	0.7127	RRM1
11	rs10835679	8.612e-05	0.7127	RRM1
11	rs10742246	8.612e-05	0.7127	RRM1
11	rs7126014	8.612e-05	0.7127	RRM1
11	rs7115496	8.612e-05	0.7127	RRM1
11	rs7951836	8.612e-05	0.7127	RRM1
11	rs4910907	8.612e-05	0.7127	RRM1
11	rs4910908	8.612e-05	0.7127	RRM1
11	rs4910910	8.612e-05	0.7127	RRM1
11	rs4910911	8.612e-05	0.7127	RRM1
11	rs2412370	8.612e-05	0.7127	RRM1
14	rs58281377	8.633e-05	0.7127	NPAS3
17	rs12452082	8.637e-05	0.7127	-
1	rs2039453	8.682e-05	0.7127	EVI5
4	rs1522070	8.719e-05	0.7127	-
11	rs77450170	8.735e-05	0.7127	KCNQ1
15	rs144673817	8.742e-05	0.7127	-
1	rs1182632	8.758e-05	0.7127	EVI5
4	rs57064379	8.794e-05	0.7127	-
1	rs9426802	8.815e-05	0.7127	LUZP1
11	rs4910895	8.819e-05	0.7127	RRM1
11	rs4570574	8.819e-05	0.7127	RRM1
11	rs2412342	8.819e-05	0.7127	RRM1
19	rs156629	8.846e-05	0.7127	PLA2G4C
1	rs11264884	8.848e-05	0.7127	KIRREL
6	rs4897049	8.849e-05	0.7127	UST
3	rs2305240	8.911e-05	0.7127	VPS8
1	rs7538520	8.934e-05	0.7127	EVI5
6	rs16901608	8.937e-05	0.7127	-
21	rs9976491	8.941e-05	0.7127	RUNX1
16	rs6600203	8.945e-05	0.7127	ABCA17P
16	rs9934823	8.945e-05	0.7127	LUC7L,AXIN1
5	rs2036321	8.966e-05	0.7127	-
6	rs1334742	8.971e-05	0.7127	-
10	rs142412536	8.979e-05	0.7127	-
10	rs72786723	8.979e-05	0.7127	-
10	rs112949003	8.979e-05	0.7127	-
10	rs72786728	8.979e-05	0.7127	-
10	rs72786733	8.979e-05	0.7127	-
10	rs59197535	8.979e-05	0.7127	-
3	rs62234773	8.992e-05	0.7127	LINC00620
17	rs72831814	9.017e-05	0.7127	-
16	rs7194353	9.036e-05	0.7127	ABCA17P
5	rs4836007	9.051e-05	0.7127	CEP120
10	rs61856806	9.053e-05	0.7127	PIK3AP1
21	rs2064056	9.055e-05	0.7127	RUNX1
4	rs6817195	9.123e-05	0.7168	-
16	rs56304909	9.15e-05	0.7177	-
19	rs251675	9.185e-05	0.7188	PLA2G4C
1	rs10917358	9.195e-05	0.7188	-
3	rs11720538	9.259e-05	0.7226	VPS8
3	rs7649756	9.298e-05	0.7232	SEMA5B
11	rs10767849	9.298e-05	0.7232	RRM1
19	rs12975662	9.341e-05	0.7254	KIR3DX1
3	rs11710551	9.397e-05	0.7268	VPS8
3	rs55858287	9.397e-05	0.7268	-
2	rs10490049	9.406e-05	0.7268	SLC8A1
3	rs62234789	9.442e-05	0.7283	LINC00620
1	rs945724	9.502e-05	0.7301	EVI5
4	rs1030187	9.548e-05	0.7301	-
2	rs36021620	9.569e-05	0.7301	-
14	rs2025065	9.57e-05	0.7301	CCDC88C
1	rs140118181	9.58e-05	0.7301	FAM69A
2	rs138662323	9.599e-05	0.7301	ALS2CR11
16	rs4542665	9.621e-05	0.7301	CCNF
18	rs7505483	9.623e-05	0.7301	DCC
1	rs10874717	9.625e-05	0.7301	EVI5
12	rs4964435	9.636e-05	0.7301	GLT8D2
18	rs1701877	9.657e-05	0.7301	DYM
10	rs12246090	9.663e-05	0.7301	-
17	rs1039519	9.669e-05	0.7301	TRPV3
1	rs2811599	9.748e-05	0.7337	FAM69A
1	rs74462192	9.748e-05	0.7337	FAM69A
2	rs10496552	9.795e-05	0.7347	-
1	rs12563566	9.805e-05	0.7347	LUZP1
21	rs7281587	9.814e-05	0.7347	RUNX1
2	rs60607239	9.838e-05	0.7347	-
4	rs13148864	9.841e-05	0.7347	-
16	rs4129919	9.877e-05	0.7362	ABCA17P
3	rs79534834	9.916e-05	0.7362	CD80
16	rs4293385	9.921e-05	0.7362	ABCA17P
3	rs28687597	9.924e-05	0.7362	LINC00620
10	rs12781379	9.982e-05	0.7393	-

## Sheet: Merlin 1.1.2 family tests
CHR	SNP	ALLELE	FREQ	TRAIT	EFFECT	H2	LOD	PVALUE	SYMBOL
4	rs148389731	A	0.077	MTL	-568.941	2.125	3.186	0.0001278	ABHD18
6	rs12196150	T	0.349	MTL	322.596	2.174	3.243	0.0001113	ADGRB3
15	rs16977815	G	0.062	MTL	659.061	2.311	3.302	9.633e-05	AGBL1
15	rs112325509	G	0.058	MTL	644.527	2.098	3.122	0.0001497	AGBL1
12	rs36117515	G	0.18	MTL	410.279	2.281	3.297	9.765e-05	AMN1
12	rs140377575	T	0.18	MTL	405.56	2.235	3.239	0.0001123	AMN1
8	rs7841673	G	0.197	MTL	-383.86	2.143	3.144	0.0001416	ANGPT2,MCPH1
21	rs517904	C	0.306	MTL	-340.707	2.268	3.324	9.141e-05	B3GALT5
21	rs614610	G	0.315	MTL	-334.613	2.224	3.251	0.0001091	B3GALT5
21	rs617260	C	0.318	MTL	-330.965	2.187	3.192	0.0001262	B3GALT5
2	rs77777667	A	0.071	MTL	-598.069	2.182	3.227	0.0001158	BARD1
2	rs6750341	G	0.072	MTL	-595.599	2.175	3.219	0.000118	BARD1
2	rs79753787	G	0.073	MTL	-590.042	2.172	3.187	0.0001275	BARD1
2	rs3768710	C	0.106	MTL	-491.174	2.097	3.124	0.0001488	BARD1
6	rs1447133	T	0.253	MTL	-348.384	2.11	3.261	0.0001064	BMP5
19	rs34542538	T	0.138	MTL	441.346	2.136	3.291	9.911e-05	C19orf70
1	rs3122320	C	0.181	MTL	386.456	2.035	3.135	0.0001448	C1orf146
19	rs12463378	A	0.386	MTL	316.906	2.19	3.166	0.0001344	CACNG8
19	rs34254251	A	0.131	MTL	449.8	2.118	3.193	0.0001257	CATSPERD
18	rs62091552	G	0.157	MTL	423.155	2.181	3.209	0.000121	CCDC68
18	rs8090082	T	0.183	MTL	394.869	2.142	3.127	0.0001479	CCDC68
14	rs11844165	C	0.342	MTL	-323.384	2.164	3.319	9.24e-05	CCDC88C
14	rs8008239	G	0.339	MTL	-324.395	2.167	3.31	9.453e-05	CCDC88C
14	rs1285816	C	0.361	MTL	327.608	2.278	3.255	0.0001082	CCDC88C
14	rs28561869	G	0.344	MTL	-320.358	2.129	3.25	0.0001094	CCDC88C
10	rs66775954	G	0.412	MTL	314.663	2.207	3.209	0.0001208	CDH23
3	rs112228812	T	0.073	MTL	-595.058	2.209	3.322	9.182e-05	CNTN4
2	rs4591345	G	0.46	MTL	310.033	2.196	3.286	0.0001003	CNTNAP5
2	rs10203586	G	0.46	MTL	311.884	2.222	3.266	0.0001052	CNTNAP5
20	rs215541	G	0.127	MTL	465.524	2.216	3.308	9.488e-05	CPXM1
8	rs71502985	T	0.043	MTL	714.775	1.94	3.242	0.0001115	CSMD1
5	rs1080043	A	0.401	MTL	317.829	2.232	3.331	8.991e-05	CSNK1G3
5	rs6595456	T	0.499	MTL	316.94	2.31	3.315	9.338e-05	CSNK1G3
5	rs10066772	T	0.437	MTL	319.868	2.315	3.309	9.47e-05	CSNK1G3
5	rs4836022	C	0.438	MTL	318.227	2.292	3.305	9.566e-05	CSNK1G3
5	rs10038345	G	0.411	MTL	313.832	2.193	3.302	9.646e-05	CSNK1G3
5	rs12520739	C	0.395	MTL	315.38	2.186	3.262	0.0001063	CSNK1G3
5	rs7737288	T	0.401	MTL	314.408	2.184	3.249	0.0001097	CSNK1G3
5	rs4836021	G	0.437	MTL	314.748	2.242	3.239	0.0001123	CSNK1G3
5	rs3797534	C	0.401	MTL	313.807	2.176	3.238	0.0001128	CSNK1G3
5	rs6595458	G	0.493	MTL	310.829	2.221	3.195	0.0001251	CSNK1G3
5	rs1382329	A	0.495	MTL	305.051	2.139	3.132	0.000146	CSNK1G3
7	rs4960607	C	0.493	MTL	-308.685	2.191	3.128	0.0001473	DPP6
21	rs13049725	G	0.122	MTL	461.184	2.095	3.221	0.0001176	DSCAM
21	rs9647186	G	0.123	MTL	458.003	2.076	3.181	0.0001294	DSCAM
21	rs11701068	C	0.123	MTL	458.003	2.076	3.181	0.0001294	DSCAM
21	rs11702531	C	0.123	MTL	458.003	2.076	3.181	0.0001294	DSCAM
18	rs2849477	A	0.213	MTL	-384.103	2.278	3.29	9.916e-05	DYM
18	rs527265	A	0.212	MTL	-384.254	2.272	3.256	0.0001078	DYM
18	rs498929	A	0.212	MTL	-384.424	2.271	3.256	0.0001078	DYM
18	rs9789092	G	0.21	MTL	-384.622	2.257	3.245	0.0001107	DYM
18	rs487767	C	0.213	MTL	-381.226	2.238	3.204	0.0001223	DYM
18	rs7506861	A	0.297	MTL	-338.202	2.196	3.165	0.0001348	DYM
18	rs528691	A	0.215	MTL	-371.98	2.15	3.145	0.0001415	DYM
18	rs550258	T	0.309	MTL	-333.813	2.188	3.137	0.0001441	DYM
18	rs504246	A	0.212	MTL	-376.198	2.175	3.136	0.0001445	DYM
1	rs143792309	T	0.054	MTL	671.033	2.109	3.335	8.903e-05	EPHX4
8	rs80280238	A	0.112	MTL	458.437	1.929	3.151	0.0001395	ERICH1-AS1
1	rs7552085	C	0.091	MTL	548.946	2.296	3.334	8.919e-05	EVI5
1	rs76263939	T	0.091	MTL	549.991	2.305	3.329	9.021e-05	EVI5
1	rs4098279	A	0.095	MTL	538.728	2.287	3.316	9.324e-05	EVI5
1	rs4847335	A	0.095	MTL	534.023	2.252	3.312	9.406e-05	EVI5
1	rs7521345	T	0.095	MTL	535.859	2.267	3.297	9.76e-05	EVI5
1	rs7517080	T	0.108	MTL	506.621	2.278	3.296	9.784e-05	EVI5
1	rs6660296	C	0.093	MTL	543.188	2.281	3.279	0.0001018	EVI5
1	rs4847305	C	0.093	MTL	541.519	2.264	3.273	0.0001035	EVI5
1	rs6422514	T	0.188	MTL	383.376	2.064	3.237	0.000113	EVI5
1	rs2152765	A	0.092	MTL	527.246	2.143	3.182	0.000129	EVI5
1	rs2039452	T	0.092	MTL	529.835	2.165	3.172	0.0001325	EVI5
1	rs1182639	A	0.085	MTL	568.934	2.308	3.16	0.0001362	EVI5
1	rs757469	T	0.093	MTL	518.181	2.092	3.121	0.0001498	EVI5
22	rs2071869	G	0.079	MTL	-565.13	2.144	3.152	0.0001389	FBLN1
14	rs2359864	G	0.219	MTL	367.338	2.123	3.301	9.665e-05	FLVCR2
14	rs3784006	T	0.166	MTL	415.089	2.194	3.296	9.78e-05	FLVCR2
14	rs56168786	C	0.164	MTL	418.684	2.212	3.268	0.0001048	FLVCR2
14	rs7144814	A	0.217	MTL	369.416	2.136	3.262	0.0001062	FLVCR2
14	rs10047955	G	0.215	MTL	368.448	2.108	3.26	0.0001069	FLVCR2
14	rs1009203	G	0.215	MTL	370.145	2.124	3.233	0.000114	FLVCR2
14	rs4903337	C	0.218	MTL	366.863	2.111	3.223	0.000117	FLVCR2
14	rs73305479	C	0.2	MTL	377.845	2.099	3.208	0.0001212	FLVCR2
14	rs8022535	C	0.216	MTL	365.514	2.083	3.189	0.000127	FLVCR2
14	rs4903334	A	0.218	MTL	362.566	2.062	3.184	0.0001284	FLVCR2
1	rs3103180	G	0.181	MTL	393.032	2.11	3.26	0.0001067	GLMN
12	rs4964435	T	0.128	MTL	446.787	2.05	3.183	0.0001289	GLT8D2
16	rs2909027	C	0.316	MTL	330.072	2.165	3.253	0.0001086	HBZ
10	rs34561139	T	0.398	MTL	317.998	2.228	3.309	9.464e-05	HPSE2
10	rs10883256	T	0.396	MTL	315.907	2.196	3.297	9.746e-05	HPSE2
10	rs11189898	A	0.434	MTL	308.328	2.147	3.266	0.0001051	HPSE2
10	rs10883230	A	0.433	MTL	308.428	2.148	3.24	0.0001122	HPSE2
10	rs10883238	T	0.434	MTL	306.685	2.125	3.204	0.0001224	HPSE2
10	rs10883283	A	0.389	MTL	315.317	2.173	3.203	0.0001227	HPSE2
10	rs947539	T	0.432	MTL	305.935	2.112	3.2	0.0001235	HPSE2
10	rs1986449	T	0.391	MTL	313.067	2.146	3.199	0.0001239	HPSE2
10	rs11189926	T	0.424	MTL	306.592	2.112	3.185	0.0001282	HPSE2
10	rs10883241	G	0.437	MTL	304.963	2.104	3.182	0.0001293	HPSE2
10	rs61883737	A	0.431	MTL	305.917	2.111	3.166	0.0001342	HPSE2
22	rs137850	A	0.139	MTL	463.469	2.368	3.242	0.0001117	IL17REL
11	rs11606985	C	0.24	MTL	353.124	2.091	3.121	0.0001499	KCNQ1
19	rs12975662	A	0.073	MTL	592.397	2.195	3.2	0.0001237	KIR3DX1
4	rs115658597	T	0.078	MTL	-566.513	2.125	3.157	0.0001372	LARP1B
1	rs12133614	G	0.297	MTL	345.89	2.299	3.307	9.526e-05	LHX8
1	rs12732329	G	0.295	MTL	341.488	2.23	3.241	0.0001119	LHX8
1	rs7524020	T	0.295	MTL	340.469	2.219	3.23	0.0001148	LHX8
1	rs35453094	A	0.3	MTL	338.46	2.213	3.193	0.0001258	LHX8
1	rs12726443	G	0.298	MTL	338.491	2.207	3.184	0.0001285	LHX8
1	rs12129193	T	0.302	MTL	336.724	2.197	3.181	0.0001294	LHX8
1	rs12129158	G	0.281	MTL	345.787	2.223	3.135	0.0001448	LHX8
1	rs1852349	A	0.297	MTL	334.936	2.156	3.125	0.0001484	LHX8
7	rs76997065	A	0.119	MTL	469.932	2.127	3.17	0.000133	LOC349160
2	rs1058840	G	0.323	MTL	331.04	2.205	3.303	9.603e-05	LTBP1
16	rs11641118	G	0.171	MTL	-430.925	2.418	3.279	0.0001019	LUC7L
16	rs56007737	G	0.163	MTL	-439.294	2.418	3.343	8.715e-05	LUC7L,FAM234A
1	rs67472800	G	0.126	MTL	451.156	2.059	3.236	0.0001132	LUZP1
4	rs11929809	G	0.446	MTL	301.445	2.065	3.143	0.0001422	MAN2B2
17	rs35518221	G	0.131	MTL	454.36	2.161	3.129	0.0001471	MAP3K14
1	rs7526673	C	0.422	MTL	-312.262	2.187	3.314	9.364e-05	MIR548AP
8	rs16876622	T	0.054	MTL	643.994	1.95	3.137	0.0001443	MIR548O2,DCTN6
11	rs2403247	C	0.292	MTL	-345.667	2.272	3.293	9.846e-05	MRGPRX4
17	rs820250	A	0.251	MTL	360.41	2.248	3.136	0.0001445	MYO15B
18	rs9945266	A	0.253	MTL	351.241	2.143	3.266	0.0001053	NETO1
3	rs11926828	G	0.125	MTL	461.501	2.148	3.188	0.0001273	NLGN1
3	rs7622311	T	0.119	MTL	463.324	2.074	3.131	0.0001465	NLGN1
14	rs58562861	G	0.178	MTL	-405.317	2.206	3.145	0.0001413	NPAS3
1	rs2821307	G	0.485	MTL	310.418	2.214	3.155	0.0001381	NR5A2
2	rs1367415	G	0.15	MTL	427.971	2.145	3.29	9.921e-05	PAX3
10	rs618982	G	0.183	MTL	-393.02	2.128	3.191	0.0001264	PFKFB3
10	rs57710486	C	0.176	MTL	-399.715	2.133	3.23	0.000115	PIK3AP1
10	rs59343228	G	0.176	MTL	-399.715	2.133	3.23	0.000115	PIK3AP1
10	rs61856816	C	0.177	MTL	-399.227	2.134	3.201	0.0001234	PIK3AP1
10	rs61856817	T	0.176	MTL	-395.121	2.082	3.165	0.0001346	PIK3AP1
19	rs10853796	G	0.387	MTL	316.367	2.184	3.164	0.0001351	PLA2G4C
2	rs75289860	C	0.097	MTL	-513.056	2.118	3.178	0.0001305	PRLH
2	rs75271196	A	0.098	MTL	-508.986	2.105	3.135	0.0001451	PRLH
10	rs4570521	A	0.483	MTL	318.67	2.332	3.266	0.0001053	PTPN20,GLUD1P7
10	rs3903031	C	0.487	MTL	316	2.294	3.236	0.0001133	PTPN20,GLUD1P7
10	rs7916724	C	0.484	MTL	314.319	2.269	3.203	0.0001228	PTPN20,GLUD1P7
9	rs10816232	C	0.49	MTL	-308.522	2.188	3.283	0.0001009	PTPRD
2	rs76944243	C	0.136	MTL	-444.223	2.131	3.176	0.0001311	RAB17
2	rs80258578	G	0.136	MTL	-442.865	2.122	3.159	0.0001367	RAB17
7	rs1807751	G	0.427	MTL	312.615	2.2	3.282	0.0001011	RAPGEF5
5	rs6867357	G	0.214	MTL	367.314	2.088	3.173	0.0001321	RASGRF2
4	rs6531766	C	0.303	MTL	333.839	2.166	3.323	9.163e-05	RHOH
4	rs4568249	T	0.318	MTL	327.372	2.139	3.295	9.798e-05	RHOH
4	rs12508817	T	0.31	MTL	326.17	2.092	3.215	0.0001192	RHOH
4	rs2381492	G	0.311	MTL	324.131	2.071	3.174	0.0001318	RHOH
4	rs7681717	G	0.22	MTL	355.125	1.987	3.133	0.0001455	RHOH
14	rs12894135	G	0.438	MTL	-313.282	2.221	3.327	9.063e-05	RIN3
14	rs11160079	G	0.454	MTL	-315.073	2.264	3.323	9.153e-05	RIN3
14	rs7157273	G	0.453	MTL	-314.48	2.254	3.313	9.376e-05	RIN3
14	rs12432064	G	0.453	MTL	-311.916	2.217	3.284	0.0001008	RIN3
14	rs7161494	A	0.454	MTL	-309.751	2.188	3.242	0.0001114	RIN3
14	rs12887586	G	0.452	MTL	-309.265	2.179	3.228	0.0001155	RIN3
14	rs7157252	G	0.452	MTL	-308.562	2.169	3.221	0.0001173	RIN3
14	rs2181381	G	0.452	MTL	-309.4	2.181	3.207	0.0001215	RIN3
14	rs12887109	A	0.454	MTL	-309.192	2.179	3.206	0.0001219	RIN3
14	rs4904957	G	0.453	MTL	-307.518	2.155	3.195	0.0001252	RIN3
14	rs8014738	A	0.452	MTL	-306.274	2.137	3.152	0.0001392	RIN3
14	rs7161719	G	0.454	MTL	-304.925	2.12	3.137	0.0001444	RIN3
17	rs8070392	C	0.44	MTL	313.163	2.223	3.3	9.675e-05	RNF157
17	rs9913054	A	0.423	MTL	312.342	2.19	3.219	0.0001179	RNF157
17	rs3859178	A	0.406	MTL	311.927	2.157	3.184	0.0001286	RNF157
21	rs2242765	C	0.125	MTL	461.36	2.139	3.233	0.0001139	RUNX1
21	rs2064056	T	0.234	MTL	-367.207	2.221	3.181	0.0001295	RUNX1
21	rs228086	G	0.48	MTL	314.427	2.269	3.221	0.0001174	SLC37A1
21	rs228090	C	0.484	MTL	307.66	2.174	3.182	0.000129	SLC37A1
20	rs78760449	A	0.059	MTL	646.288	2.131	3.122	0.0001497	SNAP25-AS1
7	rs10950641	A	0.049	MTL	698.756	2.084	3.16	0.0001364	SNX8
17	rs4239047	A	0.232	MTL	361.926	2.147	3.259	0.0001071	SPNS2
11	rs6578440	G	0.104	MTL	498.068	2.132	3.232	0.0001143	STIM1
14	rs28680192	A	0.387	MTL	-316.669	2.189	3.32	9.215e-05	STON2
14	rs59969857	G	0.299	MTL	-337.139	2.19	3.319	9.24e-05	STON2
14	rs4553551	T	0.386	MTL	-314.33	2.155	3.298	9.731e-05	STON2
14	rs4119205	A	0.386	MTL	-315.343	2.167	3.297	9.76e-05	STON2
14	rs3915227	G	0.386	MTL	-315.343	2.167	3.297	9.76e-05	STON2
14	rs4119204	G	0.382	MTL	-314.903	2.154	3.271	0.0001039	STON2
14	rs7146532	T	0.385	MTL	-311.61	2.114	3.206	0.000122	STON2
14	rs10147676	T	0.385	MTL	-311.61	2.114	3.206	0.000122	STON2
14	rs10147406	C	0.383	MTL	-312.504	2.122	3.197	0.0001245	STON2
14	rs57670850	T	0.293	MTL	-330.988	2.086	3.166	0.0001342	STON2
12	rs56337317	T	0.05	MTL	-688.33	2.054	3.239	0.0001125	TMEM117
21	rs8127494	C	0.362	MTL	321.093	2.191	3.172	0.0001323	TMPRSS15
8	rs66910025	C	0.146	MTL	427.729	2.093	3.128	0.0001475	TRAPPC9
11	rs4936742	T	0.442	MTL	305.453	2.117	3.164	0.000135	UBASH3B
3	rs16859344	C	0.192	MTL	-389.151	2.157	3.233	0.000114	VPS8
19	rs2285896	T	0.275	MTL	-339.021	2.107	3.213	0.0001198	WDR18
19	rs11669758	C	0.282	MTL	-333.138	2.067	3.184	0.0001285	WDR18	^ p < 0.0001
16	rs4261541	A	0.318	MTL	303.899	1.842	2.794	0.0003345	ABCA17P	v p < 0.001
16	rs8054113	A	0.325	MTL	296.654	1.776	2.746	0.0003765	ABCA17P
16	rs4445906	C	0.321	MTL	290.53	1.693	2.588	0.0005563	ABCA17P
16	rs4787290	A	0.325	MTL	286.721	1.66	2.523	0.000653	ABCA17P
16	rs10903012	T	0.326	MTL	287.632	1.671	2.523	0.0006531	ABCA17P
16	rs10083772	G	0.321	MTL	286.33	1.643	2.494	0.0007015	ABCA17P
16	rs8046718	C	0.321	MTL	285.444	1.634	2.488	0.0007117	ABCA17P
16	rs8047382	A	0.321	MTL	285.444	1.634	2.488	0.0007117	ABCA17P
16	rs8051770	T	0.32	MTL	286.232	1.64	2.486	0.0007155	ABCA17P
16	rs11248919	A	0.326	MTL	282.035	1.608	2.481	0.0007238	ABCA17P
16	rs4293385	A	0.322	MTL	282.167	1.599	2.435	0.000812	ABCA17P
16	rs66496842	G	0.324	MTL	281.023	1.592	2.402	0.0008803	ABCA17P
16	rs8047966	A	0.321	MTL	279.799	1.568	2.385	0.0009186	ABCA17P
16	rs7204377	A	0.324	MTL	278.198	1.56	2.373	0.0009478	ABCA17P
12	rs74503836	C	0.127	MTL	-419.278	1.793	2.687	0.0004352	ABCC9
12	rs1492138	T	0.346	MTL	-279.767	1.629	2.458	0.0007679	ABCC9
12	rs704205	C	0.347	MTL	-274.803	1.574	2.371	0.0009526	ABCC9
9	rs1404190	T	0.132	MTL	440.67	2.053	2.937	0.0002352	ABHD17B
9	rs12004767	G	0.126	MTL	438.245	1.95	2.851	0.0002907	ABHD17B
9	rs10781046	T	0.133	MTL	432.415	1.98	2.833	0.0003038	ABHD17B
9	rs1880327	C	0.133	MTL	432.415	1.98	2.833	0.0003038	ABHD17B
9	rs3780613	G	0.134	MTL	428.371	1.956	2.786	0.0003414	ABHD17B
9	rs3780614	C	0.127	MTL	431.305	1.893	2.766	0.000358	ABHD17B
9	rs13301278	T	0.126	MTL	428.23	1.858	2.744	0.0003785	ABHD17B
9	rs10123159	C	0.122	MTL	424.469	1.774	2.592	0.0005502	ABHD17B
9	rs62561054	C	0.126	MTL	419.513	1.779	2.591	0.0005511	ABHD17B
9	rs7870405	G	0.121	MTL	427.248	1.789	2.578	0.0005695	ABHD17B
9	rs1568789	T	0.121	MTL	427.248	1.789	2.578	0.0005695	ABHD17B
9	rs7023511	T	0.126	MTL	417.397	1.765	2.573	0.0005769	ABHD17B
9	rs34915540	T	0.12	MTL	427.734	1.78	2.548	0.0006144	ABHD17B
9	rs13300498	A	0.115	MTL	429.193	1.727	2.53	0.0006416	ABHD17B
9	rs56001503	T	0.114	MTL	426.001	1.684	2.478	0.0007292	ABHD17B
9	rs13283209	A	0.114	MTL	424.818	1.683	2.461	0.0007604	ABHD17B
4	rs80047005	T	0.08	MTL	-516.169	1.802	2.68	0.0004426	ABHD18
4	rs114558080	A	0.081	MTL	-521.142	1.851	2.676	0.0004472	ABHD18
17	rs76815113	G	0.151	MTL	379.402	1.695	2.411	0.0008611	ABR
1	rs3789489	G	0.162	MTL	379.738	1.805	2.653	0.0004729	ACOT7
2	rs12233118	T	0.354	MTL	296.537	1.85	2.748	0.0003745	ACSL3
2	rs61416407	T	0.234	MTL	309.455	1.581	2.391	0.0009064	ACSL3
7	rs9986920	A	0.196	MTL	339.356	1.672	2.518	0.000661	ACTR3C
5	rs114143173	A	0.075	MTL	563.092	2.028	2.998	0.0002025	ADAMTS16
5	rs61614310	A	0.289	MTL	314.954	1.876	2.703	0.0004189	ADAMTS16
5	rs62340886	A	0.263	MTL	319.607	1.819	2.581	0.0005659	ADAMTS16
5	rs34029195	C	0.291	MTL	304.716	1.762	2.53	0.000642	ADAMTS16
5	rs62340885	C	0.291	MTL	305.012	1.764	2.494	0.0007012	ADAMTS16
6	rs67653429	A	0.358	MTL	299.843	1.901	2.741	0.0003807	ADGRB3
6	rs62418264	T	0.364	MTL	286.207	1.744	2.611	0.0005258	ADGRB3
12	rs67818722	T	0.124	MTL	461.874	2.126	3.063	0.0001727	ADGRD1
12	rs61939667	A	0.127	MTL	403.259	1.657	2.509	0.0006761	ADGRD1
12	rs35453516	A	0.126	MTL	410.63	1.708	2.412	0.0008589	ADGRD1
3	rs2629402	T	0.048	MTL	627.611	1.642	2.71	0.0004116	ADPRH
5	rs59370313	G	0.075	MTL	-515.407	1.685	2.498	0.0006951	ADRA1B
5	rs13188527	C	0.162	MTL	-360.03	1.616	2.404	0.0008759	ADRA1B
5	rs35994141	G	0.166	MTL	-352.45	1.582	2.393	0.0009002	ADRA1B
5	rs56001614	C	0.085	MTL	-477.831	1.64	2.374	0.000946	ADRA1B
5	rs62378136	C	0.084	MTL	494.418	1.73	2.505	0.0006833	AFAP1L1
5	rs62378137	T	0.08	MTL	496.378	1.673	2.457	0.0007697	AFAP1L1
15	rs17681583	G	0.065	MTL	607.545	2.064	2.945	0.0002306	AGBL1
15	rs36083536	G	0.486	MTL	275.189	1.74	2.465	0.0007534	AGBL1
15	rs962702	T	0.305	MTL	-281.422	1.544	2.367	0.0009621	AGBL1
21	rs11911486	G	0.461	MTL	293.451	1.968	2.862	0.0002827	AGPAT3
21	rs743468	T	0.457	MTL	279.038	1.777	2.627	0.0005043	AGPAT3
1	rs61854048	C	0.239	MTL	-360.373	2.169	3.109	0.0001544	AHCTF1
9	rs2771986	A	0.069	MTL	-607.21	2.182	3.107	0.0001552	AK8
10	rs61830355	A	0.085	MTL	492.568	1.738	2.503	0.0006858	AKR1C1
10	rs117215634	T	0.067	MTL	543.434	1.688	2.419	0.0008451	AKR1C1
10	rs17304159	T	0.107	MTL	432.765	1.647	2.363	0.000972	AKR1C3
3	rs2069033	A	0.478	MTL	-304.154	2.123	3.108	0.0001548	ALDH1L1
3	rs4646726	C	0.488	MTL	-284.797	1.864	2.753	0.00037	ALDH1L1
3	rs12630348	A	0.477	MTL	-265.076	1.612	2.353	0.0009965	ALDH1L1
18	rs4940402	C	0.49	MTL	-267.534	1.645	2.566	0.0005864	ALPK2
18	rs8099488	A	0.229	MTL	325.794	1.721	2.524	0.0006507	ALPK2
2	rs138662323	A	0.314	MTL	-325.549	2.1	3.109	0.0001546	ALS2CR11
2	rs6754666	A	0.275	MTL	-300.307	1.654	2.477	0.0007308	ALS2CR11
16	rs28895877	T	0.261	MTL	305.294	1.655	2.448	0.0007854	AMFR
12	rs11611575	G	0.18	MTL	386.731	2.026	2.942	0.0002327	AMN1
12	rs73090346	A	0.169	MTL	388.341	1.946	2.838	0.0003005	AMN1
12	rs7979577	C	0.179	MTL	375.912	1.908	2.787	0.00034	AMN1
12	rs34841509	G	0.185	MTL	358.182	1.778	2.581	0.0005649	AMN1
8	rs4114169	C	0.388	MTL	286.106	1.788	2.674	0.0004499	ANGPT1
8	rs1433188	T	0.382	MTL	272.92	1.617	2.439	0.000803	ANGPT1
8	rs17301273	T	0.346	MTL	278.639	1.617	2.417	0.0008491	ANGPT1
8	rs10091818	C	0.351	MTL	275.404	1.59	2.403	0.0008793	ANGPT1
8	rs2916714	T	0.193	MTL	-354.131	1.795	2.647	0.0004808	ANGPT2,MCPH1
8	rs2442635	G	0.497	MTL	262.277	1.582	2.353	0.0009947	ANGPT2,MCPH1
8	rs2442633	C	0.497	MTL	260.886	1.565	2.352	0.0009982	ANGPT2,MCPH1
12	rs75620838	A	0.042	MTL	670.963	1.674	2.749	0.0003739	ANKS1B
12	rs11613285	A	0.209	MTL	-323.151	1.586	2.408	0.0008689	ANKS1B
12	rs251772	C	0.106	MTL	-473.807	1.959	2.826	0.0003091	ANO2
12	rs251771	C	0.104	MTL	-460.18	1.82	2.68	0.0004427	ANO2
12	rs402590	C	0.104	MTL	-449.829	1.739	2.507	0.0006787	ANO2
12	rs12830193	C	0.127	MTL	-420.627	1.809	2.666	0.0004583	ANO4
12	rs2653454	T	0.28	MTL	-302.441	1.698	2.603	0.000536	ANO4
12	rs57511047	A	0.129	MTL	-408.77	1.724	2.503	0.0006865	ANO4
12	rs12821115	G	0.128	MTL	-403.021	1.668	2.439	0.0008035	ANO4
12	rs59905880	A	0.128	MTL	-403.021	1.668	2.439	0.0008035	ANO4
12	rs34141660	A	0.128	MTL	-403.021	1.668	2.439	0.0008035	ANO4
12	rs76671552	C	0.127	MTL	-398.393	1.615	2.37	0.0009532	ANO4
12	rs74400949	G	0.127	MTL	-398.393	1.615	2.37	0.0009532	ANO4
4	rs28431187	A	0.219	MTL	323.494	1.645	2.475	0.0007361	APBB2
4	rs79635828	T	0.216	MTL	323.186	1.628	2.448	0.0007857	APBB2
18	rs9957079	G	0.293	MTL	-290.963	1.614	2.466	0.0007528	AQP4-AS1,CHST9
18	rs9945902	T	0.293	MTL	-286.69	1.564	2.386	0.0009168	AQP4-AS1,CHST9
3	rs407060	A	0.139	MTL	-374.901	1.546	2.405	0.0008757	ARHGEF26
3	rs357494	G	0.141	MTL	-373.951	1.554	2.402	0.0008808	ARHGEF26
5	rs17513184	T	0.097	MTL	-456.521	1.677	2.534	0.0006358	ARL15
10	rs74840990	A	0.052	MTL	685.067	2.143	2.872	0.000276	ARMC4
10	rs79288310	C	0.067	MTL	553.639	1.764	2.616	0.0005188	ARMC4
10	rs73606005	A	0.068	MTL	529.925	1.635	2.473	0.0007382	ARMC4
10	rs118095999	A	0.054	MTL	601.266	1.684	2.448	0.0007858	ARMC4
10	rs74761103	G	0.054	MTL	601.266	1.684	2.448	0.0007858	ARMC4
10	rs80295638	G	0.054	MTL	601.266	1.684	2.448	0.0007858	ARMC4
10	rs76429354	T	0.053	MTL	606.706	1.695	2.44	0.0008027	ARMC4
10	rs79169887	C	0.068	MTL	530.189	1.633	2.404	0.000877	ARMC4
10	rs117708970	A	0.068	MTL	530.189	1.633	2.404	0.000877	ARMC4
11	rs3816358	A	0.114	MTL	420.498	1.64	2.4	0.0008854	ARNTL
11	rs61878505	C	0.097	MTL	457.362	1.69	2.444	0.0007939	ART1
2	rs72620804	A	0.15	MTL	397.101	1.847	2.765	0.0003595	ASB18
8	rs16927584	G	0.083	MTL	474.281	1.569	2.408	0.0008688	ASPH
12	rs150843763	T	0.057	MTL	593.19	1.741	2.464	0.0007562	ATF7
15	rs76719748	G	0.188	MTL	362.501	1.847	2.722	0.0003991	ATP10A
3	rs74723115	A	0.099	MTL	496.74	2.015	2.77	0.0003552	ATP13A5
3	rs10937581	A	0.1	MTL	491.846	1.995	2.738	0.0003839	ATP13A5
3	rs73888251	C	0.104	MTL	462.496	1.838	2.538	0.0006297	ATP13A5
3	rs57703463	C	0.102	MTL	461.64	1.796	2.521	0.0006565	ATP13A5
3	rs73888252	A	0.102	MTL	460.427	1.791	2.496	0.0006988	ATP13A5
3	rs73888256	A	0.101	MTL	455.908	1.741	2.394	0.0008997	ATP13A5
3	rs8180090	G	0.102	MTL	451.3	1.72	2.388	0.0009129	ATP13A5
3	rs8180092	G	0.102	MTL	451.3	1.72	2.388	0.0009129	ATP13A5
16	rs11866815	T	0.212	MTL	-370.555	2.109	3.088	0.0001627	AXIN1
16	rs12719805	C	0.215	MTL	-354.421	1.949	2.814	0.0003184	AXIN1
16	rs66955909	T	0.207	MTL	-353.608	1.89	2.735	0.0003863	AXIN1
16	rs758033	T	0.214	MTL	-328.591	1.672	2.399	0.0008879	AXIN1
21	rs538329	G	0.329	MTL	-319.848	2.077	2.993	0.0002049	B3GALT5
21	rs646320	G	0.325	MTL	-316.433	2.021	2.925	0.0002427	B3GALT5
21	rs599377	C	0.317	MTL	-313.881	1.963	2.888	0.0002656	B3GALT5
8	rs9693655	T	0.393	MTL	268.64	1.583	2.44	0.0008019	BAALC-AS1,BAALC
17	rs11871791	G	0.308	MTL	-312.26	1.913	2.879	0.0002715	BAIAP2
17	rs4969364	A	0.213	MTL	-346.189	1.845	2.87	0.0002776	BAIAP2
17	rs4077128	G	0.21	MTL	-346.539	1.835	2.817	0.0003163	BAIAP2
17	rs4969352	C	0.214	MTL	-311.701	1.502	2.354	0.0009926	BAIAP2
16	rs11117322	C	0.377	MTL	275.817	1.644	2.356	0.0009869	BANP
2	rs3754546	G	0.107	MTL	-487.615	2.09	3.108	0.0001549	BARD1
2	rs16852643	A	0.089	MTL	-525.132	2.064	3.058	0.0001749	BARD1
2	rs10184137	T	0.106	MTL	-486.271	2.061	3.041	0.0001824	BARD1
2	rs3768709	C	0.103	MTL	-471.083	1.892	2.822	0.000312	BARD1
19	rs284647	G	0.093	MTL	-482.89	1.818	2.683	0.0004397	BCKDHA
10	rs12765160	G	0.343	MTL	-307.899	1.964	2.969	0.0002178	BLNK
10	rs6584060	A	0.288	MTL	311.987	1.834	2.632	0.0004988	BLNK
10	rs4917728	G	0.304	MTL	298.698	1.735	2.514	0.000667	BLNK
10	rs1902711	G	0.304	MTL	298.494	1.732	2.503	0.0006858	BLNK
10	rs10882760	C	0.296	MTL	299.295	1.717	2.496	0.0006987	BLNK
6	rs3798831	T	0.255	MTL	-333.538	1.943	2.989	0.000207	BMP5
6	rs17678251	A	0.258	MTL	-318.994	1.792	2.756	0.0003673	BMP5
6	rs3798833	A	0.255	MTL	-318.395	1.773	2.717	0.000404	BMP5
6	rs3823039	G	0.255	MTL	-318.395	1.773	2.717	0.000404	BMP5
6	rs17734678	G	0.255	MTL	-318.395	1.773	2.717	0.000404	BMP5
6	rs12194491	C	0.228	MTL	-322.152	1.681	2.581	0.000565	BMP5
6	rs12207468	T	0.315	MTL	-295.184	1.729	2.571	0.0005795	BMP5
6	rs921126	T	0.257	MTL	-308.398	1.67	2.539	0.0006271	BMP5
6	rs12196302	A	0.228	MTL	-318.074	1.639	2.506	0.0006807	BMP5
6	rs10456718	C	0.228	MTL	-316.082	1.616	2.468	0.0007485	BMP5
6	rs6927700	T	0.23	MTL	-313.016	1.597	2.427	0.0008286	BMP5
6	rs62404966	T	0.252	MTL	-303.962	1.602	2.424	0.0008348	BMP5
9	rs7871743	T	0.08	MTL	-535.291	1.935	2.827	0.0003082	BNC2
1	rs2902095	G	0.079	MTL	552.726	2.053	2.717	0.0004044	BRINP2
11	rs117017076	G	0.058	MTL	598.303	1.803	2.569	0.0005823	BRSK2
10	rs11248524	G	0.089	MTL	455.483	1.554	2.352	0.0009969	C10orf120
15	rs78528377	G	0.049	MTL	678.619	1.972	2.99	0.0002067	C15orf39
15	rs1873380	C	0.049	MTL	647.238	1.808	2.784	0.0003429	C15orf39
15	rs74950568	A	0.053	MTL	609.401	1.73	2.616	0.0005181	C15orf39
15	rs1452919	C	0.315	MTL	307.508	1.877	2.665	0.0004595	C15orf41
15	rs1349699	C	0.293	MTL	304.973	1.771	2.582	0.0005639	C15orf41
15	rs8034466	T	0.289	MTL	303.666	1.741	2.557	0.0005998	C15orf41
15	rs28468578	T	0.233	MTL	326.469	1.752	2.531	0.0006397	C15orf41
15	rs1477064	T	0.288	MTL	300.514	1.703	2.514	0.0006678	C15orf41
15	rs4467033	C	0.313	MTL	296.307	1.735	2.486	0.0007149	C15orf41
15	rs2381891	G	0.311	MTL	295.593	1.721	2.467	0.00075	C15orf41
15	rs7495845	C	0.235	MTL	319.346	1.687	2.449	0.0007834	C15orf41
15	rs8035708	G	0.311	MTL	295.254	1.718	2.443	0.0007953	C15orf41
15	rs8036789	A	0.292	MTL	295.082	1.655	2.416	0.0008512	C15orf41
15	rs11073193	G	0.312	MTL	290.825	1.669	2.386	0.0009162	C15orf41
16	rs76153218	G	0.121	MTL	409.618	1.642	2.367	0.0009606	C16orf62
2	rs10444	G	0.178	MTL	-359.104	1.732	2.624	0.0005083	C1D
2	rs17034884	C	0.178	MTL	-341.223	1.564	2.372	0.0009502	C1D
2	rs7559887	C	0.178	MTL	-339.926	1.556	2.367	0.0009611	C1D
1	rs3103173	A	0.177	MTL	360.933	1.748	2.615	0.00052	C1orf146
1	rs7547429	T	0.179	MTL	336.751	1.535	2.367	0.0009614	C1orf146
20	rs6137055	C	0.281	MTL	-294.382	1.609	2.421	0.0008415	C20orf96
2	rs7605804	T	0.253	MTL	355.101	2.19	3.118	0.0001511	C2orf50
2	rs34722769	T	0.241	MTL	360.498	2.183	3.112	0.0001534	C2orf50
2	rs4668714	T	0.253	MTL	346.953	2.095	2.983	0.0002105	C2orf50
2	rs12617097	G	0.247	MTL	335.078	1.922	2.745	0.0003772	C2orf50
2	rs12995564	T	0.248	MTL	330.128	1.871	2.67	0.0004543	C2orf50
3	rs723490	T	0.412	MTL	-277.513	1.717	2.513	0.0006699	C3orf58
3	rs1898263	G	0.397	MTL	-276.91	1.689	2.48	0.0007269	C3orf58
3	rs7653431	T	0.411	MTL	-272.175	1.649	2.432	0.0008183	C3orf58
3	rs723492	C	0.413	MTL	-272.366	1.654	2.428	0.0008264	C3orf58
4	rs2940992	G	0.232	MTL	-323.448	1.716	2.633	0.000498	C4orf19
4	rs13134508	T	0.252	MTL	-298.945	1.551	2.386	0.0009166	C4orf19
4	rs2279994	A	0.245	MTL	-318.93	1.728	2.609	0.0005277	C4orf19,RELL1
4	rs2973275	A	0.241	MTL	-305.898	1.575	2.405	0.0008754	C4orf19,RELL1
5	rs79423478	T	0.085	MTL	473.229	1.608	2.354	0.0009932	C5orf49
8	rs55643607	T	0.081	MTL	-491.479	1.659	2.441	0.0008002	C8orf37-AS1
9	rs4745142	C	0.115	MTL	461.21	1.986	2.854	0.0002885	C9orf85
9	rs1408325	T	0.133	MTL	431.995	1.983	2.839	0.0002997	C9orf85
9	rs7855176	G	0.135	MTL	414.556	1.846	2.744	0.0003778	C9orf85
9	rs13288268	A	0.114	MTL	442.987	1.825	2.703	0.0004186	C9orf85
9	rs35141787	T	0.114	MTL	456.045	1.926	2.672	0.0004519	C9orf85
9	rs13283402	C	0.111	MTL	432.417	1.699	2.596	0.0005448	C9orf85
9	rs17491074	A	0.115	MTL	435.674	1.774	2.582	0.0005642	C9orf85
9	rs34320043	G	0.114	MTL	432.317	1.743	2.551	0.0006092	C9orf85
9	rs13283858	C	0.115	MTL	429.193	1.727	2.53	0.0006416	C9orf85
9	rs11792611	C	0.115	MTL	429.193	1.727	2.53	0.0006416	C9orf85
9	rs13287381	A	0.115	MTL	429.193	1.727	2.53	0.0006416	C9orf85
9	rs35278293	C	0.115	MTL	429.193	1.727	2.53	0.0006416	C9orf85
9	rs56405200	C	0.115	MTL	429.193	1.727	2.53	0.0006416	C9orf85
9	rs78272819	C	0.115	MTL	429.193	1.727	2.53	0.0006416	C9orf85
9	rs35936724	T	0.116	MTL	421.085	1.67	2.492	0.0007041	C9orf85
9	rs10781054	C	0.12	MTL	420.596	1.721	2.492	0.0007054	C9orf85
9	rs17570100	G	0.114	MTL	419.742	1.643	2.454	0.0007753	C9orf85
9	rs2181812	C	0.121	MTL	416.596	1.693	2.444	0.0007937	C9orf85
9	rs13299567	G	0.116	MTL	418.165	1.647	2.442	0.0007983	C9orf85
9	rs12001130	T	0.116	MTL	415.378	1.626	2.407	0.0008699	C9orf85
9	rs12000049	T	0.113	MTL	419.635	1.629	2.4	0.0008854	C9orf85
9	rs35606097	A	0.115	MTL	414.289	1.609	2.361	0.0009761	C9orf85
8	rs10100314	A	0.262	MTL	316.465	1.779	2.605	0.0005328	CA8
8	rs10957123	C	0.322	MTL	284.098	1.622	2.398	0.0008892	CA8
3	rs11720066	A	0.17	MTL	378.333	1.856	2.739	0.0003826	CACNA2D3
3	rs6414573	T	0.141	MTL	392.295	1.717	2.402	0.0008823	CACNA2D3
3	rs113581049	A	0.176	MTL	348.2	1.618	2.367	0.0009621	CACNA2D3
3	rs10446478	G	0.178	MTL	346.161	1.614	2.361	0.0009759	CACNA2D3
3	rs56368217	C	0.171	MTL	352.888	1.627	2.358	0.0009821	CACNA2D3
17	rs1476813	C	0.118	MTL	-425.698	1.734	2.565	0.0005878	CACNG5
19	rs28620610	G	0.384	MTL	290.804	1.84	2.656	0.0004703	CACNG8
19	rs11084307	C	0.335	MTL	291.721	1.743	2.484	0.0007198	CACNG8
19	rs12985584	T	0.334	MTL	286.491	1.68	2.378	0.0009353	CACNG8
11	rs11215497	C	0.372	MTL	-276.887	1.647	2.361	0.0009762	CADM1
3	rs12186084	A	0.057	MTL	561.849	1.553	2.386	0.0009174	CADM2
7	rs62482255	A	0.066	MTL	-616.36	2.166	3.113	0.0001531	CADPS2
7	rs17144645	G	0.064	MTL	-638.254	2.234	3.094	0.0001604	CADPS2
7	rs67310961	G	0.061	MTL	-574.469	1.735	2.528	0.0006447	CADPS2
7	rs66524549	G	0.058	MTL	-590.602	1.76	2.462	0.0007601	CADPS2
7	rs67759336	C	0.058	MTL	-590.602	1.76	2.462	0.0007601	CADPS2
7	rs67765659	G	0.058	MTL	-590.602	1.76	2.462	0.0007601	CADPS2
7	rs145621057	C	0.059	MTL	-571.466	1.666	2.393	0.0009015	CADPS2
2	rs13410899	A	0.1	MTL	-450.982	1.677	2.453	0.0007773	CAMKMT
12	rs1252402	T	0.378	MTL	283.032	1.731	2.495	0.0007	CAND1
12	rs1136080	T	0.377	MTL	273.869	1.62	2.362	0.0009736	CAND1
6	rs7760082	G	0.329	MTL	-297.636	1.799	2.579	0.0005687	CASC15
6	rs6936296	A	0.304	MTL	-293.494	1.677	2.422	0.0008384	CASC15
1	rs9428210	T	0.088	MTL	-492.964	1.794	2.733	0.000389	CASQ2
1	rs6428703	T	0.101	MTL	-445.137	1.658	2.559	0.0005971	CASQ2
1	rs7524305	C	0.094	MTL	-453.28	1.606	2.435	0.0008121	CASQ2
1	rs6692659	T	0.102	MTL	-443.658	1.663	2.378	0.0009361	CASQ2
1	rs10923327	T	0.102	MTL	-443.658	1.663	2.378	0.0009361	CASQ2
1	rs9428206	T	0.102	MTL	-443.658	1.663	2.378	0.0009361	CASQ2
1	rs172228	C	0.15	MTL	-373.216	1.636	2.438	0.0008069	CASZ1
10	rs1149680	T	0.117	MTL	456.17	1.974	2.962	0.0002215	CCAR1
10	rs1163151	A	0.117	MTL	454.505	1.969	2.894	0.0002617	CCAR1
10	rs2047428	A	0.119	MTL	417.657	1.681	2.504	0.0006835	CCAR1
10	rs1163141	C	0.119	MTL	420.864	1.709	2.463	0.0007573	CCAR1
10	rs1163207	G	0.116	MTL	419.813	1.662	2.451	0.0007807	CCAR1
10	rs1149689	G	0.118	MTL	416.482	1.663	2.451	0.0007808	CCAR1
10	rs1162966	T	0.119	MTL	414.948	1.655	2.44	0.0008027	CCAR1
10	rs1300253	G	0.119	MTL	414.948	1.655	2.44	0.0008027	CCAR1
10	rs1782323	A	0.119	MTL	414.948	1.655	2.44	0.0008027	CCAR1
10	rs1566222	A	0.118	MTL	410.864	1.618	2.417	0.0008501	CCAR1
10	rs1162967	T	0.118	MTL	415.017	1.653	2.408	0.0008678	CCAR1
10	rs1694493	A	0.114	MTL	411.489	1.573	2.391	0.0009056	CCAR1
10	rs10998412	C	0.119	MTL	409.093	1.614	2.361	0.0009754	CCAR1
1	rs55826845	A	0.103	MTL	-449.538	1.715	2.565	0.0005882	CCDC30
18	rs56313477	A	0.176	MTL	380.488	1.932	2.815	0.0003175	CCDC68
18	rs8094036	C	0.176	MTL	380.488	1.932	2.815	0.0003175	CCDC68
18	rs8089866	C	0.176	MTL	380.488	1.932	2.815	0.0003175	CCDC68
18	rs9953301	C	0.177	MTL	372.485	1.861	2.774	0.0003516	CCDC68
18	rs2226879	T	0.177	MTL	372.268	1.855	2.73	0.0003917	CCDC68
18	rs11873143	C	0.217	MTL	334.866	1.751	2.587	0.0005576	CCDC68
18	rs1944360	T	0.217	MTL	334.866	1.751	2.587	0.0005576	CCDC68
18	rs57490890	C	0.216	MTL	329.394	1.691	2.484	0.0007198	CCDC68
14	rs2025065	T	0.307	MTL	328.269	2.107	3.088	0.0001626	CCDC88C
14	rs1285809	C	0.35	MTL	-313.629	2.057	3.075	0.0001679	CCDC88C
14	rs4900077	T	0.411	MTL	-289.416	1.865	2.881	0.0002701	CCDC88C
14	rs1285808	C	0.35	MTL	-299.172	1.873	2.875	0.0002737	CCDC88C
14	rs8013702	G	0.409	MTL	-290.819	1.88	2.868	0.000279	CCDC88C
14	rs11625705	A	0.309	MTL	312.229	1.914	2.837	0.0003008	CCDC88C
14	rs11160001	A	0.297	MTL	320.346	1.97	2.831	0.0003054	CCDC88C
14	rs61988409	T	0.291	MTL	314.829	1.88	2.689	0.0004336	CCDC88C
14	rs722088	G	0.359	MTL	295.411	1.846	2.627	0.0005054	CCDC88C
14	rs61988410	T	0.294	MTL	292.484	1.632	2.354	0.0009929	CCDC88C
7	rs76312007	G	0.181	MTL	-357.512	1.741	2.489	0.0007096	CCL24
16	rs12928789	A	0.316	MTL	303.272	1.83	2.766	0.0003587	CCNF
16	rs12921396	A	0.327	MTL	289.617	1.697	2.535	0.000633	CCNF
16	rs12919256	A	0.329	MTL	289.161	1.697	2.495	0.0006998	CCNF
16	rs4494541	T	0.327	MTL	285.147	1.645	2.437	0.0008088	CCNF
16	rs28670436	G	0.326	MTL	281.584	1.603	2.387	0.0009151	CCNF
12	rs3176779	G	0.073	MTL	-539.573	1.82	2.609	0.000528	CD69
3	rs75906281	G	0.146	MTL	382.218	1.676	2.534	0.0006358	CD80
3	rs79534834	T	0.149	MTL	376.102	1.649	2.467	0.0007501	CD80
3	rs74973671	G	0.147	MTL	372.039	1.596	2.393	0.000901	CD80
3	rs59789079	T	0.152	MTL	360.669	1.546	2.353	0.0009955	CD80
9	rs72603673	T	0.169	MTL	-374.666	1.816	2.754	0.0003689	CDC14B
9	rs12550922	C	0.169	MTL	-371.536	1.786	2.688	0.0004345	CDC14B
9	rs12684277	G	0.172	MTL	-367.402	1.769	2.657	0.0004682	CDC14B
9	rs12004815	T	0.236	MTL	331.978	1.826	2.653	0.0004739	CDC14B
9	rs12550882	C	0.171	MTL	-365.883	1.743	2.634	0.000496	CDC14B
9	rs10512237	G	0.175	MTL	-366.846	1.791	2.627	0.0005042	CDC14B
9	rs72603674	C	0.175	MTL	-357.935	1.703	2.569	0.0005827	CDC14B
9	rs72603675	A	0.169	MTL	-361.925	1.695	2.568	0.0005843	CDC14B
9	rs16911097	G	0.237	MTL	315.292	1.652	2.408	0.0008693	CDC14B
16	rs62040224	A	0.096	MTL	-446.872	1.601	2.511	0.000672	CDH13
10	rs12783388	C	0.414	MTL	303.578	2.056	3.003	0.0002004	CDH23
10	rs10762453	A	0.413	MTL	299.002	1.994	2.899	0.0002587	CDH23
10	rs10823780	A	0.499	MTL	292.177	1.963	2.78	0.000346	CDH23
20	rs61083035	A	0.118	MTL	430.243	1.776	2.665	0.0004596	CDH4
7	rs66487177	G	0.199	MTL	-332.249	1.619	2.382	0.0009263	CDK14
19	rs62120575	G	0.235	MTL	324.21	1.739	2.533	0.0006376	CEACAM16
22	rs56113463	C	0.123	MTL	417.768	1.733	2.62	0.0005136	CECR2
22	rs55860394	C	0.127	MTL	394.654	1.591	2.425	0.000833	CECR2
22	rs55969815	T	0.131	MTL	389.474	1.592	2.42	0.0008424	CECR2
1	rs12741344	A	0.096	MTL	475.257	1.797	2.524	0.0006514	CEP104
5	rs62376441	A	0.24	MTL	-329.61	1.825	2.678	0.0004456	CEP120
5	rs4836007	T	0.239	MTL	-318.635	1.699	2.528	0.0006441	CEP120
5	rs1428385	C	0.273	MTL	310.446	1.76	2.496	0.0006988	CEP120
5	rs62377766	T	0.245	MTL	-316.624	1.704	2.49	0.0007078	CEP120
1	rs17399583	T	0.123	MTL	449.61	2.005	2.775	0.0003501	CFAP126
1	rs57460771	G	0.434	MTL	290.916	1.912	2.89	0.0002641	CFAP74
19	rs7248344	T	0.448	MTL	-293.249	1.956	2.981	0.0002113	CLC
19	rs2238678	C	0.448	MTL	-283.78	1.831	2.809	0.0003222	CLC
19	rs2074926	C	0.442	MTL	-269.134	1.643	2.498	0.0006943	CLC
19	rs391646	T	0.355	MTL	-277.143	1.618	2.367	0.000962	CLC
13	rs80010434	T	0.106	MTL	466.21	1.89	2.669	0.0004549	CLDN10-AS1,CLDN10
13	rs56896735	T	0.123	MTL	421.292	1.756	2.533	0.0006364	CLDN10-AS1,CLDN10
12	rs2961540	C	0.122	MTL	397.06	1.549	2.422	0.0008384	CLEC12A
12	rs112779161	T	0.166	MTL	373.869	1.78	2.469	0.0007462	CLEC4C
11	rs12275310	C	0.182	MTL	352.049	1.694	2.415	0.0008523	CLMP
6	rs71574812	T	0.061	MTL	574.942	1.741	2.489	0.000711	CLVS2
6	rs10155723	G	0.054	MTL	599.038	1.672	2.421	0.0008401	CLVS2
6	rs71574811	A	0.06	MTL	560.423	1.637	2.361	0.0009766	CLVS2
12	rs728034	G	0.163	MTL	-380.777	1.816	2.759	0.0003643	CMAS
12	rs4762870	T	0.162	MTL	-370.786	1.716	2.604	0.0005341	CMAS
12	rs6416226	C	0.163	MTL	-361.218	1.634	2.487	0.0007144	CMAS
16	rs8053235	T	0.061	MTL	563.66	1.673	2.381	0.0009282	CMIP
6	rs9384216	C	0.085	MTL	-528.056	2.002	2.838	0.0002999	CNKSR3,IPCEF1
10	rs4919304	T	0.276	MTL	332.784	2.037	3.102	0.0001572	CNNM1
10	rs7899951	T	0.282	MTL	305.333	1.736	2.662	0.0004633	CNNM1
17	rs11296	C	0.054	MTL	675.697	2.127	3.044	0.000181	CNP,DNAJC7
3	rs615824	C	0.272	MTL	303.58	1.679	2.488	0.0007113	CNTN3
3	rs62247008	G	0.169	MTL	386.643	1.928	2.78	0.0003464	CNTN4
3	rs75787223	A	0.056	MTL	-617.669	1.862	2.733	0.000389	CNTN4
11	rs4609573	G	0.261	MTL	-316.259	1.774	2.674	0.0004493	CNTN5
11	rs4475886	G	0.259	MTL	-305.045	1.645	2.505	0.0006832	CNTN5
11	rs11218564	G	0.157	MTL	371.571	1.68	2.398	0.0008902	CNTN5
11	rs7127410	G	0.308	MTL	292.038	1.673	2.378	0.0009355	CNTN5
3	rs17785996	T	0.128	MTL	441.574	2.002	2.854	0.0002887	CNTN6
3	rs58644954	C	0.14	MTL	416.58	1.917	2.694	0.0004277	CNTN6
3	rs4684939	C	0.131	MTL	424.376	1.883	2.68	0.0004429	CNTN6
3	rs58704200	C	0.141	MTL	408.81	1.861	2.612	0.0005234	CNTN6
3	rs72995966	C	0.142	MTL	399.179	1.786	2.542	0.0006229	CNTN6
3	rs4684938	A	0.133	MTL	406.325	1.756	2.426	0.0008298	CNTN6
2	rs1439142	G	0.279	MTL	-337.545	2.106	3.075	0.000168	CNTNAP5
2	rs55720566	G	0.287	MTL	-330.512	2.057	3.053	0.000177	CNTNAP5
2	rs137909909	A	0.29	MTL	-316.916	1.902	2.857	0.0002868	CNTNAP5
2	rs1898786	A	0.453	MTL	284.739	1.847	2.856	0.0002869	CNTNAP5
2	rs62163889	C	0.372	MTL	-300.179	1.937	2.854	0.0002889	CNTNAP5
2	rs12105790	A	0.459	MTL	-286.037	1.868	2.847	0.0002938	CNTNAP5
2	rs4347847	C	0.373	MTL	-297.673	1.906	2.795	0.0003333	CNTNAP5
2	rs56115267	G	0.289	MTL	-315.266	1.877	2.794	0.0003344	CNTNAP5
2	rs12466819	G	0.373	MTL	-296.562	1.892	2.782	0.0003444	CNTNAP5
2	rs7577916	T	0.373	MTL	-294.077	1.859	2.748	0.0003743	CNTNAP5
2	rs1036608	G	0.373	MTL	-293.718	1.856	2.732	0.00039	CNTNAP5
2	rs10496628	T	0.372	MTL	-293.525	1.85	2.726	0.0003951	CNTNAP5
2	rs12105596	A	0.453	MTL	-281.634	1.808	2.712	0.0004097	CNTNAP5
2	rs77526970	G	0.281	MTL	-312.239	1.813	2.708	0.0004134	CNTNAP5
2	rs17010876	G	0.291	MTL	-304.809	1.764	2.63	0.000501	CNTNAP5
2	rs4456714	C	0.291	MTL	-304.809	1.764	2.63	0.000501	CNTNAP5
2	rs6719288	T	0.257	MTL	-322.681	1.828	2.625	0.0005068	CNTNAP5
2	rs4450605	G	0.374	MTL	-282.52	1.718	2.535	0.000633	CNTNAP5
2	rs4461265	T	0.491	MTL	-269.887	1.674	2.485	0.0007166	CNTNAP5
2	rs7592261	T	0.113	MTL	419.437	1.623	2.391	0.0009051	CNTNAP5
2	rs4538203	A	0.491	MTL	-262.679	1.586	2.36	0.0009793	CNTNAP5
4	rs9998653	C	0.192	MTL	355.038	1.797	2.5	0.0006907	COL25A1
4	rs11946219	A	0.191	MTL	352.996	1.768	2.434	0.0008136	COL25A1
13	rs7328770	C	0.198	MTL	357.255	1.866	2.701	0.0004209	COL4A2
9	rs3128589	T	0.298	MTL	-299.675	1.729	2.512	0.0006706	COL5A1
1	rs751410	G	0.049	MTL	632.197	1.706	2.547	0.0006145	COLGALT2
20	rs215540	C	0.126	MTL	426.883	1.842	2.762	0.000362	CPXM1
20	rs215542	A	0.125	MTL	402.722	1.63	2.472	0.0007411	CPXM1
12	rs12582135	A	0.056	MTL	-580.335	1.625	2.563	0.0005914	CRADD
16	rs77757893	C	0.189	MTL	358.263	1.81	2.623	0.0005099	CRNDE
16	rs76727385	T	0.188	MTL	352.813	1.75	2.544	0.0006193	CRNDE
16	rs56854364	T	0.202	MTL	336.346	1.677	2.413	0.0008578	CRNDE
8	rs61117033	G	0.473	MTL	271.717	1.693	2.442	0.0007978	CSGALNACT1
8	rs35325775	G	0.047	MTL	636.846	1.671	2.761	0.0003626	CSMD1
8	rs12549476	A	0.341	MTL	-292.79	1.772	2.53	0.0006417	CSMD1
8	rs79240790	C	0.046	MTL	611.124	1.512	2.483	0.0007205	CSMD1
8	rs10090328	A	0.488	MTL	283.622	1.848	2.729	0.0003924	CSMD3
8	rs1492662	A	0.499	MTL	276.7	1.76	2.57	0.000581	CSMD3
8	rs10089136	C	0.487	MTL	265.936	1.625	2.404	0.0008765	CSMD3
5	rs7713311	G	0.437	MTL	308.317	2.151	3.101	0.0001575	CSNK1G3
5	rs7734476	G	0.432	MTL	306.551	2.121	3.072	0.0001689	CSNK1G3
5	rs6892566	C	0.437	MTL	305.008	2.105	3.006	0.0001985	CSNK1G3
5	rs6891233	C	0.437	MTL	304.186	2.094	2.968	0.0002181	CSNK1G3
5	rs6892568	C	0.435	MTL	294.683	1.963	2.795	0.0003339	CSNK1G3
5	rs12521053	T	0.27	MTL	-317.037	1.822	2.689	0.0004337	CSNK1G3
5	rs17164879	T	0.233	MTL	-330.807	1.799	2.675	0.000448	CSNK1G3
5	rs63546762	G	0.272	MTL	-311.332	1.764	2.615	0.0005205	CSNK1G3
5	rs6884946	T	0.27	MTL	-310.823	1.752	2.582	0.0005641	CSNK1G3
5	rs11241704	T	0.268	MTL	-298.29	1.607	2.397	0.0008933	CSNK1G3
5	rs10452549	A	0.27	MTL	-297.034	1.598	2.376	0.0009413	CSNK1G3
2	rs72879788	C	0.123	MTL	404.516	1.619	2.484	0.0007194	CSRNP3
10	rs10822992	T	0.077	MTL	532.9	1.862	2.622	0.0005116	CTNNA3
10	rs1904629	A	0.078	MTL	515.765	1.758	2.485	0.000718	CTNNA3
10	rs12217850	A	0.076	MTL	516.935	1.716	2.399	0.000888	CTNNA3
10	rs7096869	T	0.079	MTL	502.797	1.684	2.359	0.0009805	CTNNA3
16	rs9652674	G	0.297	MTL	-295.319	1.673	2.383	0.0009237	CTRB1
10	rs45562538	C	0.076	MTL	509.54	1.671	2.448	0.0007854	CUBN
10	rs2505632	C	0.115	MTL	412.885	1.598	2.398	0.0008904	CUL2
19	rs75643627	A	0.051	MTL	596.355	1.576	2.47	0.0007446	CYP2A7
19	rs79124381	C	0.051	MTL	593.024	1.57	2.401	0.0008841	CYP2A7
19	rs11880938	T	0.054	MTL	585.499	1.597	2.422	0.0008397	CYP2A7,CYP2G1P
19	rs12975887	C	0.349	MTL	290.059	1.758	2.583	0.0005628	CYP4F8
19	rs3764562	G	0.329	MTL	297.67	1.8	2.569	0.000583	CYP4F8
4	rs7676755	G	0.162	MTL	-378.22	1.785	2.804	0.0003265	CYP4V2
2	rs10165255	A	0.433	MTL	270.957	1.658	2.371	0.0009507	CYS1
5	rs2918394	A	0.073	MTL	513.383	1.634	2.391	0.0009046	DAP
14	rs78960065	A	0.054	MTL	-557.415	1.448	2.433	0.0008168	DCAF5
11	rs11246234	A	0.464	MTL	297.822	2.029	2.932	0.0002383	DEAF1
11	rs1609476	T	0.425	MTL	283.925	1.812	2.57	0.000581	DEAF1
11	rs11246242	C	0.182	MTL	-357.91	1.751	2.483	0.0007206	DEAF1
11	rs7484077	G	0.196	MTL	-342.095	1.699	2.414	0.0008558	DEAF1
1	rs12739949	G	0.1	MTL	508.712	2.14	3.093	0.0001604	DFFB
7	rs10950511	A	0.144	MTL	400.245	1.816	2.594	0.0005481	DGKB
7	rs10240059	A	0.138	MTL	393.256	1.694	2.44	0.0008017	DGKB
10	rs61837313	G	0.057	MTL	-622.646	1.917	2.993	0.0002051	DIP2C
11	rs55933535	T	0.081	MTL	-558.243	2.125	3.074	0.0001684	DLG2
11	rs11233971	A	0.055	MTL	-673.369	2.163	3.041	0.0001823	DLG2
11	rs11234016	T	0.054	MTL	-669.397	2.113	2.984	0.0002095	DLG2
11	rs11234071	T	0.056	MTL	-599.779	1.736	2.508	0.0006781	DLG2
11	rs7111688	T	0.126	MTL	-403.077	1.64	2.434	0.0008148	DLG2
10	rs2742218	T	0.293	MTL	-292.463	1.629	2.459	0.0007653	DMBT1
11	rs2555149	T	0.472	MTL	-299.656	2.058	2.953	0.0002265	DNHD1
11	rs2723631	A	0.448	MTL	-285.798	1.858	2.71	0.0004112	DNHD1
11	rs7121240	G	0.448	MTL	-281.638	1.804	2.617	0.0005173	DNHD1
11	rs720270	A	0.452	MTL	-278.754	1.771	2.572	0.0005779	DNHD1
11	rs2555145	T	0.452	MTL	-276.293	1.739	2.553	0.0006061	DNHD1
11	rs2555150	T	0.454	MTL	-277.333	1.753	2.536	0.0006329	DNHD1
11	rs11604960	T	0.453	MTL	-276.682	1.744	2.523	0.0006529	DNHD1
11	rs11040911	A	0.447	MTL	-274.87	1.718	2.504	0.0006837	DNHD1
11	rs10839575	C	0.447	MTL	-275.593	1.727	2.479	0.0007275	DNHD1
11	rs10839576	T	0.446	MTL	-271.741	1.678	2.424	0.0008342	DNHD1
11	rs2723624	A	0.452	MTL	-270.717	1.669	2.379	0.0009343	DNHD1
11	rs2723652	A	0.448	MTL	-267.179	1.624	2.365	0.0009655	DNHD1
11	rs2466535	T	0.45	MTL	-266.989	1.622	2.352	0.0009977	DNHD1
10	rs2273891	A	0.083	MTL	471.279	1.555	2.373	0.000947	DNTT
10	rs2296634	C	0.259	MTL	302.968	1.622	2.47	0.000745	DOCK1
17	rs11653030	T	0.096	MTL	-456.002	1.652	2.473	0.0007397	DPH1
7	rs6961937	C	0.19	MTL	367.364	1.913	2.79	0.0003378	DPP6
7	rs6980009	C	0.146	MTL	386.914	1.72	2.487	0.0007131	DPP6
7	rs10267091	A	0.372	MTL	-280.749	1.693	2.456	0.0007705	DPP6
12	rs55711803	G	0.09	MTL	-515.037	1.994	2.878	0.0002722	DRAM1
12	rs4764840	G	0.091	MTL	-485.505	1.79	2.57	0.0005811	DRAM1
12	rs17032046	G	0.088	MTL	-484.636	1.73	2.559	0.0005973	DRAM1
12	rs61936574	C	0.091	MTL	-466.506	1.652	2.376	0.0009411	DRAM1
22	rs113189894	G	0.155	MTL	-377.332	1.711	2.513	0.0006688	DRICH1
22	rs56234965	T	0.159	MTL	-370.963	1.692	2.448	0.0007856	DRICH1
21	rs2205129	A	0.311	MTL	320.375	2.023	3.006	0.0001985	DSCAM
21	rs57921150	C	0.205	MTL	366.924	2.017	2.977	0.0002132	DSCAM
21	rs2837748	A	0.34	MTL	-303.431	1.901	2.865	0.0002812	DSCAM
21	rs11701825	T	0.299	MTL	308.601	1.836	2.711	0.0004102	DSCAM
21	rs34800478	C	0.334	MTL	-300.207	1.843	2.71	0.0004118	DSCAM
21	rs2837749	G	0.341	MTL	-291.079	1.751	2.63	0.0005008	DSCAM
21	rs455999	A	0.293	MTL	-296.724	1.679	2.54	0.0006256	DSCAM
21	rs2103480	T	0.298	MTL	-294.097	1.665	2.529	0.000644	DSCAM
21	rs9978976	T	0.412	MTL	-274.653	1.681	2.515	0.0006652	DSCAM
21	rs8127271	G	0.06	MTL	561.46	1.626	2.392	0.0009033	DSCAM
18	rs116175575	C	0.147	MTL	393.007	1.777	2.537	0.0006301	DSG3
20	rs118028669	C	0.06	MTL	555.194	1.606	2.365	0.0009653	DSTN
1	rs4585986	T	0.053	MTL	629.883	1.831	2.434	0.0008138	DUSP10
18	rs4939577	T	0.215	MTL	-373.705	2.167	3.113	0.0001528	DYM
18	rs1539965	G	0.211	MTL	-376.924	2.177	3.107	0.0001552	DYM
18	rs9961129	G	0.216	MTL	-369.72	2.127	3.042	0.000182	DYM
18	rs10775493	G	0.298	MTL	-330.097	2.097	3.013	0.0001952	DYM
18	rs7244976	C	0.222	MTL	-362.966	2.094	3.006	0.0001986	DYM
18	rs7244977	C	0.222	MTL	-362.966	2.094	3.006	0.0001986	DYM
18	rs4939870	C	0.301	MTL	-326.745	2.066	2.991	0.0002064	DYM
18	rs4939867	C	0.299	MTL	-327.963	2.075	2.954	0.0002259	DYM
18	rs8088875	A	0.213	MTL	-362.798	2.032	2.928	0.0002406	DYM
18	rs4939579	T	0.3	MTL	-326.027	2.054	2.919	0.0002458	DYM
18	rs580326	A	0.294	MTL	-322.516	1.985	2.899	0.0002587	DYM
18	rs146823414	C	0.217	MTL	-361.058	2.035	2.892	0.0002629	DYM
18	rs1788121	G	0.329	MTL	-317.92	2.052	2.886	0.0002665	DYM
18	rs7407441	G	0.222	MTL	-356.055	2.011	2.883	0.0002688	DYM
18	rs7506068	C	0.297	MTL	-322.744	1.999	2.879	0.0002714	DYM
18	rs7505756	C	0.294	MTL	-324.697	2.014	2.866	0.00028	DYM
18	rs6507901	A	0.294	MTL	-324.385	2.008	2.852	0.0002898	DYM
18	rs3809924	A	0.295	MTL	-323.132	1.996	2.849	0.0002925	DYM
18	rs7235696	C	0.217	MTL	-354.736	1.968	2.829	0.0003065	DYM
18	rs4939581	G	0.295	MTL	-321.338	1.977	2.826	0.0003091	DYM
18	rs7505791	G	0.207	MTL	-357.117	1.928	2.803	0.0003271	DYM
18	rs562009	T	0.295	MTL	-317.706	1.93	2.783	0.0003436	DYM
18	rs7239158	T	0.294	MTL	-318.006	1.931	2.762	0.0003615	DYM
18	rs494752	G	0.293	MTL	-317.613	1.923	2.754	0.0003694	DYM
18	rs523373	C	0.296	MTL	-317.635	1.932	2.753	0.0003695	DYM
18	rs4939868	G	0.298	MTL	-315.154	1.911	2.734	0.000388	DYM
18	rs561007	A	0.294	MTL	-315.841	1.905	2.733	0.0003885	DYM
18	rs9949963	A	0.214	MTL	-352.188	1.919	2.72	0.0004013	DYM
18	rs573978	C	0.215	MTL	-342.691	1.826	2.694	0.0004276	DYM
18	rs7504840	A	0.295	MTL	-312.69	1.87	2.686	0.0004367	DYM
18	rs478682	C	0.296	MTL	-312.367	1.87	2.665	0.0004595	DYM
18	rs530550	T	0.296	MTL	-309.669	1.838	2.654	0.0004722	DYM
18	rs149663072	T	0.296	MTL	-311.921	1.866	2.654	0.0004723	DYM
18	rs577979	A	0.196	MTL	-353.549	1.812	2.607	0.000531	DYM
18	rs1943675	G	0.301	MTL	-305.848	1.81	2.575	0.0005742	DYM
18	rs8089127	G	0.304	MTL	-304.389	1.803	2.546	0.0006167	DYM
18	rs549201	C	0.301	MTL	-301.873	1.765	2.507	0.0006801	DYM
18	rs2001801	A	0.308	MTL	-297.052	1.729	2.466	0.0007514	DYM
18	rs7231552	G	0.216	MTL	-335.677	1.755	2.447	0.0007874	DYM
18	rs8087325	A	0.347	MTL	-290.135	1.755	2.43	0.0008224	DYM
18	rs577081	A	0.195	MTL	-341.473	1.684	2.429	0.0008237	DYM
18	rs552086	G	0.302	MTL	-296.915	1.71	2.413	0.0008579	DYM
18	rs484892	A	0.296	MTL	-294.003	1.658	2.375	0.0009431	DYM
18	rs55746222	A	0.301	MTL	-292.451	1.654	2.373	0.0009477	DYM
18	rs1943674	C	0.297	MTL	-293.671	1.657	2.369	0.0009563	DYM
7	rs2283010	A	0.236	MTL	308.512	1.58	2.36	0.0009786	DYNC1I1
1	rs12562197	A	0.258	MTL	318.8	1.79	2.656	0.00047	ECE1
1	rs4654916	A	0.082	MTL	-492.098	1.678	2.561	0.0005944	ECE1
1	rs607577	A	0.272	MTL	331.982	2.009	2.94	0.0002336	EDARADD
1	rs667228	T	0.272	MTL	318.904	1.851	2.724	0.0003972	EDARADD
1	rs2440893	T	0.276	MTL	317.401	1.851	2.717	0.0004047	EDARADD
1	rs630891	T	0.275	MTL	313.783	1.806	2.637	0.000492	EDARADD
1	rs597701	T	0.276	MTL	314.389	1.818	2.621	0.0005123	EDARADD
1	rs624507	A	0.274	MTL	312.451	1.788	2.608	0.0005286	EDARADD
1	rs645507	G	0.275	MTL	310.385	1.767	2.562	0.000593	EDARADD
1	rs586816	G	0.278	MTL	306.558	1.734	2.538	0.0006289	EDARADD
1	rs602550	G	0.281	MTL	307.203	1.754	2.534	0.000635	EDARADD
1	rs654862	G	0.281	MTL	307.203	1.754	2.534	0.000635	EDARADD
1	rs694715	T	0.278	MTL	303.569	1.703	2.504	0.0006836	EDARADD
1	rs653545	T	0.278	MTL	303.587	1.703	2.481	0.0007243	EDARADD
1	rs664963	T	0.278	MTL	303.587	1.703	2.481	0.0007243	EDARADD
1	rs665557	T	0.279	MTL	299.811	1.664	2.427	0.0008284	EDARADD
1	rs667294	A	0.278	MTL	296.227	1.622	2.388	0.0009129	EDARADD
22	rs86605	C	0.354	MTL	-287.707	1.74	2.472	0.0007409	EFCAB6
3	rs35897230	C	0.101	MTL	458.529	1.757	2.669	0.0004551	EIF4E3
20	rs6065979	T	0.253	MTL	-303.839	1.606	2.513	0.0006691	ELMO2
10	rs78833190	A	0.069	MTL	-517.726	1.59	2.404	0.000878	EMX2OS
10	rs74162323	G	0.07	MTL	-514.374	1.58	2.38	0.0009302	EMX2OS
20	rs1980497	T	0.122	MTL	435.625	1.869	2.695	0.0004265	ENTPD6
9	rs12343016	G	0.193	MTL	-342.12	1.677	2.583	0.0005624	EPB41L4B
18	rs11660861	G	0.271	MTL	335.283	2.043	2.927	0.000241	EPG5
18	rs11665572	A	0.129	MTL	443.124	2.035	2.803	0.0003272	EPG5
18	rs62095410	A	0.319	MTL	286.68	1.642	2.39	0.0009075	EPG5
2	rs60138526	G	0.314	MTL	304.444	1.836	2.621	0.0005128	EPHA4
2	rs3770181	A	0.314	MTL	303.73	1.826	2.597	0.0005435	EPHA4
11	rs28759512	C	0.354	MTL	309.537	2.016	2.865	0.0002806	EPS8L2
3	rs1184846	C	0.329	MTL	323.107	2.119	3.076	0.0001676	ERC2
3	rs1167243	A	0.358	MTL	305.332	1.97	2.932	0.0002381	ERC2
3	rs9829099	A	0.134	MTL	-431.036	1.981	2.789	0.0003383	ERC2
3	rs1167242	G	0.354	MTL	293.096	1.808	2.619	0.0005152	ERC2
3	rs1485675	C	0.138	MTL	-412.023	1.861	2.566	0.0005865	ERC2
3	rs6805322	T	0.135	MTL	-409.935	1.801	2.523	0.0006529	ERC2
3	rs7625720	A	0.134	MTL	-409.824	1.794	2.512	0.0006706	ERC2
3	rs6764978	G	0.134	MTL	-409.824	1.794	2.512	0.0006706	ERC2
3	rs6799669	A	0.135	MTL	-406.468	1.777	2.481	0.0007251	ERC2
3	rs9823863	A	0.135	MTL	-403.535	1.751	2.445	0.0007929	ERC2
3	rs4974165	C	0.137	MTL	-395.708	1.702	2.437	0.0008071	ERC2
3	rs1167249	G	0.412	MTL	270.746	1.633	2.413	0.0008581	ERC2
21	rs2836423	C	0.058	MTL	-593.399	1.777	2.659	0.0004662	ERG
14	rs1152576	C	0.097	MTL	490.134	1.927	2.795	0.0003336	ESR2
14	rs1256064	G	0.102	MTL	451.203	1.71	2.434	0.0008133	ESR2
1	rs1361309	T	0.226	MTL	-327.715	1.729	2.535	0.0006334	ESRRG
7	rs2878802	C	0.152	MTL	377.569	1.688	2.403	0.0008793	ESYT2
12	rs140960084	C	0.185	MTL	-348.404	1.686	2.631	0.0004993	ETV6
4	rs73071992	G	0.049	MTL	640.692	1.752	2.783	0.000344	EVC
4	rs77614332	A	0.049	MTL	640.692	1.752	2.783	0.000344	EVC
4	rs55634350	G	0.048	MTL	638.297	1.716	2.714	0.0004074	EVC
4	rs41269553	C	0.05	MTL	605.43	1.589	2.648	0.0004798	EVC
4	rs1871587	A	0.051	MTL	590.869	1.553	2.51	0.0006742	EVC
4	rs56198835	C	0.05	MTL	598.734	1.57	2.472	0.0007406	EVC
1	rs4642893	T	0.094	MTL	521.897	2.136	3.072	0.0001689	EVI5
1	rs4098278	C	0.094	MTL	515.399	2.077	3.033	0.000186	EVI5
1	rs1182636	T	0.083	MTL	543.759	2.077	3.028	0.0001882	EVI5
1	rs1953667	T	0.092	MTL	519.342	2.078	2.992	0.0002054	EVI5
1	rs6604011	T	0.094	MTL	503.342	1.985	2.915	0.0002486	EVI5
1	rs914065	T	0.097	MTL	488.615	1.921	2.882	0.0002692	EVI5
1	rs78953187	T	0.186	MTL	364.128	1.847	2.868	0.0002789	EVI5
1	rs76234773	C	0.091	MTL	511.264	1.989	2.855	0.0002878	EVI5
1	rs10874712	T	0.188	MTL	354.608	1.762	2.772	0.0003534	EVI5
1	rs4847377	A	0.184	MTL	357.624	1.77	2.762	0.0003616	EVI5
1	rs2151577	A	0.187	MTL	357.554	1.786	2.753	0.00037	EVI5
1	rs1570836	T	0.187	MTL	351.301	1.726	2.714	0.0004075	EVI5
1	rs4375281	A	0.186	MTL	351.449	1.721	2.674	0.0004497	EVI5
1	rs4970708	G	0.186	MTL	349.993	1.708	2.657	0.0004683	EVI5
1	rs4264007	G	0.093	MTL	477.112	1.772	2.638	0.000491	EVI5
1	rs4847181	C	0.185	MTL	347.379	1.675	2.622	0.0005117	EVI5
1	rs4970701	A	0.189	MTL	343.73	1.663	2.594	0.0005473	EVI5
1	rs112587344	G	0.187	MTL	344.158	1.655	2.571	0.0005799	EVI5
1	rs11164773	T	0.186	MTL	343.287	1.642	2.553	0.0006057	EVI5
1	rs1408916	G	0.187	MTL	343.004	1.646	2.548	0.0006138	EVI5
1	rs10735779	G	0.188	MTL	341.556	1.636	2.545	0.0006181	EVI5
1	rs6686702	C	0.186	MTL	341.516	1.626	2.543	0.0006209	EVI5
1	rs6696173	C	0.186	MTL	341.516	1.626	2.543	0.0006209	EVI5
1	rs989653	A	0.186	MTL	341.516	1.626	2.543	0.0006209	EVI5
1	rs1570837	T	0.186	MTL	341.516	1.626	2.543	0.0006209	EVI5
1	rs7515577	C	0.186	MTL	341.516	1.626	2.543	0.0006209	EVI5
1	rs79991846	T	0.186	MTL	341.516	1.626	2.543	0.0006209	EVI5
1	rs149654218	G	0.186	MTL	341.516	1.626	2.543	0.0006209	EVI5
1	rs6603990	T	0.186	MTL	341.516	1.626	2.543	0.0006209	EVI5
1	rs10465754	G	0.183	MTL	344.342	1.631	2.54	0.0006259	EVI5
1	rs7534997	T	0.091	MTL	472.811	1.698	2.48	0.0007257	EVI5
1	rs139805240	C	0.186	MTL	337.446	1.583	2.477	0.0007313	EVI5
1	rs6692187	C	0.186	MTL	337.623	1.588	2.472	0.0007399	EVI5
1	rs6422512	C	0.185	MTL	336.857	1.574	2.465	0.000753	EVI5
1	rs6603981	C	0.186	MTL	336.385	1.573	2.461	0.0007617	EVI5
1	rs4970698	T	0.186	MTL	335.782	1.572	2.456	0.0007711	EVI5
1	rs2391160	T	0.186	MTL	334.447	1.559	2.439	0.0008045	EVI5
1	rs6603991	T	0.186	MTL	336.308	1.574	2.428	0.0008255	EVI5
1	rs2893224	T	0.115	MTL	436.896	1.782	2.425	0.0008319	EVI5
1	rs10747444	T	0.188	MTL	330.705	1.536	2.417	0.0008483	EVI5
1	rs1886682	A	0.19	MTL	329.108	1.535	2.409	0.0008652	EVI5
1	rs10782922	G	0.19	MTL	330.119	1.541	2.4	0.0008861	EVI5
1	rs6690764	G	0.19	MTL	330.119	1.541	2.4	0.0008861	EVI5
1	rs6656432	A	0.185	MTL	333.289	1.539	2.395	0.0008963	EVI5
1	rs6603988	A	0.187	MTL	329.89	1.522	2.372	0.0009493	EVI5
1	rs6603984	A	0.188	MTL	329.578	1.523	2.368	0.0009584	EVI5
1	rs4970706	A	0.187	MTL	328.956	1.513	2.357	0.0009854	EVI5
8	rs7011170	A	0.185	MTL	354.93	1.745	2.696	0.0004257	EXT1
6	rs6923459	C	0.157	MTL	367.705	1.643	2.427	0.0008289	F13A1
15	rs28716968	T	0.198	MTL	-332.349	1.615	2.443	0.0007955	FAM169B
4	rs13109475	G	0.389	MTL	269.654	1.589	2.358	0.0009821	FAM184B
22	rs2337492	G	0.074	MTL	564.308	2.001	2.818	0.0003154	FAM19A5
22	rs6010509	G	0.08	MTL	537.508	1.967	2.807	0.0003241	FAM19A5
22	rs6010464	T	0.085	MTL	496.315	1.756	2.502	0.0006875	FAM19A5
22	rs6010491	A	0.079	MTL	510.396	1.753	2.464	0.0007555	FAM19A5
22	rs116966801	T	0.066	MTL	557.986	1.761	2.451	0.0007806	FAM19A5
22	rs738695	G	0.077	MTL	512.887	1.724	2.433	0.0008159	FAM19A5
22	rs9628515	C	0.075	MTL	519.027	1.715	2.387	0.0009147	FAM19A5
22	rs6010504	G	0.085	MTL	477.968	1.629	2.362	0.0009724	FAM19A5
20	rs78991306	C	0.17	MTL	-403.302	2.107	3.041	0.0001825	FAM210B
20	rs59173918	A	0.168	MTL	-362.609	1.691	2.393	0.0009007	FAM210B
12	rs11068025	C	0.257	MTL	301.891	1.602	2.375	0.0009414	FAM222A
6	rs4403252	C	0.238	MTL	316.272	1.67	2.481	0.0007239	FAM65B
6	rs4712864	T	0.223	MTL	310.591	1.537	2.362	0.0009725	FAM65B
20	rs6096039	G	0.138	MTL	392.346	1.685	2.485	0.000718	FAM65C
1	rs2774947	C	0.079	MTL	572.515	2.2	3.114	0.0001525	FAM69A
1	rs2774943	T	0.095	MTL	524.165	2.169	3.086	0.0001635	FAM69A
1	rs2244005	G	0.098	MTL	485.298	1.907	2.745	0.000377	FAM69A
1	rs2391179	T	0.096	MTL	484.755	1.871	2.691	0.0004316	FAM69A
1	rs2989014	G	0.094	MTL	479.063	1.8	2.556	0.0006013	FAM69A
1	rs2244588	G	0.079	MTL	526.841	1.857	2.648	0.0004794	FAM69A,RPL5
1	rs6659942	G	0.097	MTL	512.291	2.112	3.028	0.0001882	FAM69A,SNORD21,RPL5
1	rs4847222	A	0.096	MTL	498.995	1.996	2.869	0.0002782	FAM69A,SNORD21,RPL5
5	rs72781473	A	0.056	MTL	-560.691	1.525	2.388	0.0009125	FAM81B
6	rs9378958	C	0.118	MTL	-452.047	1.954	2.833	0.000304	FARS2
6	rs9392690	G	0.13	MTL	-429.682	1.917	2.745	0.0003778	FARS2
6	rs10900970	G	0.131	MTL	-425.715	1.903	2.744	0.0003781	FARS2
6	rs10900969	T	0.131	MTL	-425.154	1.888	2.717	0.0004038	FARS2
6	rs9378957	C	0.118	MTL	-432.681	1.791	2.678	0.0004447	FARS2
6	rs6935992	T	0.13	MTL	-420.805	1.847	2.672	0.0004518	FARS2
6	rs9405272	T	0.119	MTL	-424.227	1.734	2.661	0.0004639	FARS2
6	rs7746396	C	0.131	MTL	-419.162	1.837	2.659	0.0004666	FARS2
6	rs9378962	A	0.13	MTL	-413.387	1.775	2.544	0.0006194	FARS2
6	rs9392691	T	0.128	MTL	-411.894	1.746	2.541	0.0006243	FARS2
6	rs9328309	T	0.13	MTL	-409.962	1.749	2.519	0.0006593	FARS2
6	rs11243017	C	0.13	MTL	-409.962	1.749	2.519	0.0006593	FARS2
6	rs9378960	A	0.13	MTL	-409.962	1.749	2.519	0.0006593	FARS2
6	rs80106628	C	0.13	MTL	-409.962	1.749	2.519	0.0006593	FARS2
6	rs9405843	T	0.13	MTL	-409.962	1.749	2.519	0.0006593	FARS2
6	rs12175572	A	0.13	MTL	-409.962	1.749	2.519	0.0006593	FARS2
6	rs11758395	A	0.13	MTL	-409.962	1.749	2.519	0.0006593	FARS2
6	rs11243014	A	0.13	MTL	-408.712	1.743	2.499	0.0006923	FARS2
6	rs78668274	C	0.125	MTL	-403.33	1.638	2.49	0.0007091	FARS2
6	rs9405274	A	0.129	MTL	-405.596	1.705	2.445	0.000793	FARS2
19	rs7257658	T	0.106	MTL	446.161	1.733	2.445	0.0007924	FBN3
19	rs112857587	C	0.106	MTL	439.837	1.691	2.407	0.0008711	FBN3
3	rs34991912	T	0.403	MTL	296.795	1.949	2.869	0.0002784	FGD5
3	rs2307088	T	0.423	MTL	289.811	1.886	2.79	0.0003376	FGD5
3	rs10510432	C	0.126	MTL	429.395	1.873	2.715	0.0004065	FGD5
3	rs1689526	G	0.375	MTL	286.001	1.763	2.648	0.0004797	FGD5
3	rs3886505	C	0.423	MTL	277.046	1.723	2.571	0.0005794	FGD5
3	rs1687296	C	0.371	MTL	283.582	1.726	2.539	0.000627	FGD5
3	rs1623112	T	0.373	MTL	276.697	1.646	2.435	0.0008117	FGD5
3	rs11128722	G	0.418	MTL	267.444	1.6	2.403	0.0008799	FGD5
3	rs2880480	A	0.424	MTL	265.473	1.583	2.354	0.0009921	FGD5
12	rs17177242	T	0.25	MTL	345.223	2.055	3.082	0.000165	FGF6
12	rs2970828	C	0.326	MTL	314.67	2.001	2.996	0.0002038	FGF6
12	rs17183633	T	0.247	MTL	338.327	1.96	2.933	0.0002378	FGF6
12	rs2970829	A	0.329	MTL	309.541	1.947	2.908	0.0002529	FGF6
12	rs17177165	A	0.328	MTL	307.95	1.923	2.892	0.0002626	FGF6
12	rs2970830	A	0.328	MTL	307.95	1.923	2.892	0.0002626	FGF6
12	rs11610225	T	0.249	MTL	333.91	1.919	2.879	0.0002713	FGF6
3	rs34944550	T	0.207	MTL	-361.152	1.967	2.893	0.0002625	FHIT
3	rs35289739	C	0.205	MTL	-340.116	1.737	2.533	0.0006364	FHIT
3	rs41355450	G	0.18	MTL	357.469	1.732	2.51	0.0006749	FHIT
3	rs62238538	A	0.2	MTL	-332.142	1.623	2.401	0.0008833	FHIT
2	rs61540355	C	0.134	MTL	434.31	2.016	2.787	0.0003405	FLJ33534
2	rs2292650	G	0.22	MTL	330.529	1.726	2.464	0.0007561	FLJ33534
14	rs10142315	T	0.218	MTL	358.466	2.017	3.118	0.000151	FLVCR2
14	rs60302566	A	0.217	MTL	358.659	2.013	3.114	0.0001527	FLVCR2
14	rs7157098	A	0.214	MTL	359.109	1.996	3.089	0.0001623	FLVCR2
14	rs2075140	A	0.167	MTL	397.178	2.022	3.054	0.0001767	FLVCR2
14	rs57021903	A	0.19	MTL	376.357	2.007	3.041	0.0001825	FLVCR2
14	rs73305470	T	0.19	MTL	374.295	1.986	3.002	0.0002005	FLVCR2
14	rs11845734	C	0.189	MTL	379.724	2.033	2.996	0.0002034	FLVCR2
14	rs2075141	C	0.199	MTL	361.013	1.912	2.911	0.0002507	FLVCR2
14	rs7142350	T	0.192	MTL	363.37	1.882	2.866	0.0002805	FLVCR2
14	rs10143071	C	0.19	MTL	364.23	1.878	2.852	0.0002901	FLVCR2
14	rs2287018	G	0.208	MTL	357.015	1.93	2.836	0.0003015	FLVCR2
14	rs17103469	G	0.207	MTL	356.291	1.916	2.792	0.0003361	FLVCR2
14	rs2287015	C	0.199	MTL	356.376	1.863	2.769	0.0003554	FLVCR2
14	rs4903328	C	0.209	MTL	348.97	1.85	2.729	0.0003925	FLVCR2
14	rs2287016	A	0.205	MTL	347.013	1.807	2.702	0.0004199	FLVCR2
14	rs10047822	G	0.19	MTL	352.624	1.763	2.68	0.0004424	FLVCR2
14	rs57687705	T	0.208	MTL	345.856	1.813	2.672	0.000452	FLVCR2
14	rs67245797	T	0.167	MTL	372.295	1.774	2.639	0.00049	FLVCR2
14	rs3825699	G	0.194	MTL	342.772	1.687	2.602	0.0005364	FLVCR2
14	rs4903329	A	0.209	MTL	335.278	1.711	2.524	0.000651	FLVCR2
14	rs2287017	G	0.209	MTL	333.852	1.692	2.489	0.0007111	FLVCR2
14	rs10483871	C	0.165	MTL	350.475	1.559	2.354	0.0009939	FLVCR2
7	rs17213159	T	0.103	MTL	-464.118	1.835	2.69	0.0004317	FOXP2
6	rs78490470	A	0.054	MTL	609.752	1.732	2.552	0.0006076	FRK
6	rs77127198	A	0.054	MTL	609.752	1.732	2.552	0.0006076	FRK
6	rs113364371	A	0.054	MTL	583.167	1.603	2.364	0.0009681	FRK
3	rs1601867	C	0.477	MTL	271.657	1.693	2.404	0.0008774	FYCO1
15	rs28678281	A	0.201	MTL	-368.061	2.003	2.932	0.000238	GABRA5,GABRB3
15	rs8042104	G	0.198	MTL	-359.135	1.887	2.75	0.000373	GABRA5,GABRB3
15	rs12908392	T	0.266	MTL	317.483	1.811	2.755	0.000368	GABRG3
15	rs1116883	G	0.397	MTL	283.228	1.767	2.687	0.0004349	GABRG3
15	rs12905117	T	0.386	MTL	280.912	1.72	2.589	0.0005546	GABRG3
15	rs34779742	C	0.386	MTL	280.912	1.72	2.589	0.0005546	GABRG3
15	rs36003972	A	0.386	MTL	280.912	1.72	2.589	0.0005546	GABRG3
15	rs2110208	A	0.385	MTL	278.399	1.688	2.559	0.0005977	GABRG3
15	rs956563	C	0.386	MTL	277.058	1.672	2.529	0.0006439	GABRG3
15	rs969754	A	0.396	MTL	274.358	1.656	2.517	0.0006628	GABRG3
15	rs12372994	A	0.395	MTL	273.103	1.639	2.494	0.0007023	GABRG3
15	rs4563018	A	0.397	MTL	270.679	1.613	2.457	0.0007691	GABRG3
15	rs8041544	T	0.384	MTL	273.274	1.624	2.451	0.0007812	GABRG3
15	rs976487	A	0.394	MTL	268.583	1.585	2.404	0.0008765	GABRG3
15	rs4398085	T	0.266	MTL	297.132	1.584	2.388	0.0009119	GABRG3
15	rs61998103	A	0.266	MTL	297.132	1.584	2.388	0.0009119	GABRG3
15	rs12372959	T	0.26	MTL	297.108	1.562	2.355	0.0009917	GABRG3
11	rs12788849	G	0.262	MTL	318.875	1.809	2.494	0.000701	GALNT18
11	rs4909977	A	0.237	MTL	316.593	1.669	2.385	0.0009193	GALNT18
12	rs148833601	A	0.087	MTL	-494.564	1.787	2.752	0.0003709	GALNT9
12	rs190019687	G	0.078	MTL	-509.729	1.716	2.503	0.0006862	GALNT9
9	rs10819276	G	0.495	MTL	-284.332	1.859	2.451	0.0007812	GARNL3
1	rs10874656	T	0.184	MTL	342.342	1.617	2.527	0.0006472	GFI1
1	rs7536295	A	0.185	MTL	336.616	1.569	2.439	0.0008049	GFI1
1	rs6676141	C	0.186	MTL	340.255	1.61	2.431	0.0008199	GFI1
1	rs6676846	G	0.188	MTL	327.956	1.508	2.358	0.0009826	GFI1
7	rs37970	A	0.42	MTL	-266.155	1.587	2.371	0.0009529	GLCCI1
9	rs681410	C	0.377	MTL	-302.618	1.979	2.935	0.0002365	GLIS3
9	rs12344339	C	0.379	MTL	292.255	1.85	2.768	0.0003569	GLIS3
9	rs515380	G	0.423	MTL	-284.469	1.817	2.685	0.0004374	GLIS3
9	rs599955	G	0.371	MTL	-275.139	1.624	2.39	0.0009091	GLIS3
1	rs2391139	T	0.183	MTL	380.921	1.993	3.072	0.0001691	GLMN
1	rs3103177	A	0.182	MTL	377.218	1.945	3.008	0.000198	GLMN
1	rs1386585	C	0.181	MTL	375.651	1.927	2.963	0.0002207	GLMN
1	rs1487539	C	0.181	MTL	371.313	1.879	2.927	0.0002412	GLMN
1	rs2391140	T	0.172	MTL	353.101	1.634	2.531	0.0006402	GLMN
12	rs35129235	A	0.091	MTL	472.611	1.7	2.582	0.0005648	GLT8D2
3	rs73192253	C	0.078	MTL	538.745	1.918	2.938	0.0002349	GMNC
3	rs56304862	T	0.053	MTL	608.066	1.702	2.405	0.0008753	GMNC
3	rs185366781	A	0.053	MTL	608.066	1.702	2.405	0.0008753	GMNC
16	rs55909520	G	0.276	MTL	327.447	1.968	2.928	0.0002407	GNAO1
16	rs4783935	T	0.273	MTL	322.308	1.896	2.836	0.0003014	GNAO1
16	rs4784658	T	0.274	MTL	302.242	1.671	2.456	0.0007712	GNAO1
14	rs2111780	T	0.131	MTL	400.936	1.683	2.547	0.0006149	GPATCH2L
19	rs8105140	C	0.081	MTL	494.733	1.683	2.48	0.0007267	GRAMD1A
22	rs2267423	G	0.268	MTL	313.422	1.773	2.557	0.0006004	GRAP2
2	rs62118341	T	0.151	MTL	-389.618	1.788	2.711	0.0004102	GREB1
6	rs9386278	G	0.051	MTL	614.125	1.694	2.431	0.0008211	GRIK2
16	rs4782265	A	0.196	MTL	-372.728	2.015	3.024	0.00019	GRIN2A
16	rs28550823	G	0.195	MTL	-367.933	1.953	2.931	0.0002387	GRIN2A
16	rs1375067	T	0.196	MTL	-365.078	1.934	2.898	0.0002592	GRIN2A
16	rs4780817	C	0.197	MTL	-362.6	1.912	2.87	0.0002774	GRIN2A
16	rs28561447	C	0.195	MTL	-362.749	1.901	2.855	0.0002879	GRIN2A
16	rs7204513	C	0.197	MTL	-356.03	1.845	2.773	0.0003524	GRIN2A
16	rs4780819	T	0.196	MTL	-348.803	1.767	2.659	0.0004665	GRIN2A
16	rs4780818	G	0.198	MTL	-348.722	1.774	2.656	0.0004698	GRIN2A
16	rs1213321	A	0.168	MTL	371.185	1.771	2.568	0.0005836	GRIN2A
16	rs1213319	A	0.169	MTL	361.704	1.687	2.451	0.0007803	GRIN2A
16	rs2650434	G	0.169	MTL	361.704	1.687	2.451	0.0007803	GRIN2A
16	rs28789085	T	0.167	MTL	358.833	1.65	2.392	0.0009045	GRIN2A
16	rs2729593	A	0.166	MTL	360.518	1.653	2.39	0.000907	GRIN2A
7	rs2157821	A	0.166	MTL	363.803	1.687	2.536	0.0006322	GRM8
5	rs62378142	C	0.054	MTL	598.868	1.691	2.403	0.0008793	GRPEL2
6	rs12661382	A	0.369	MTL	287.256	1.768	2.655	0.0004709	GUCA1A
6	rs12664222	C	0.448	MTL	-285.774	1.858	2.423	0.0008363	GUSBP2
9	rs12552045	A	0.175	MTL	-382.749	1.944	3.031	0.000187	HABP4
11	rs2187610	C	0.479	MTL	275.483	1.742	2.374	0.000945	HBB
12	rs11111894	G	0.291	MTL	302.228	1.732	2.52	0.0006579	HCFC2
6	rs2498679	T	0.171	MTL	-343.491	1.536	2.372	0.0009505	HECA
1	rs7555904	G	0.215	MTL	-343.594	1.835	2.744	0.0003782	HIVEP3
6	rs188477945	A	0.056	MTL	606.957	1.798	2.401	0.0008839	HLA-DRB5
20	rs1963710	T	0.398	MTL	-281.358	1.744	2.65	0.0004765	HNF4A
20	rs1028583	T	0.396	MTL	-274.521	1.658	2.553	0.0006059	HNF4A
10	rs10883231	T	0.432	MTL	302.712	2.068	3.118	0.0001509	HPSE2
10	rs144564724	C	0.439	MTL	301.399	2.058	3.097	0.0001591	HPSE2
10	rs10883254	A	0.41	MTL	302.748	2.039	3.075	0.0001677	HPSE2
10	rs10883264	C	0.398	MTL	306.066	2.065	3.067	0.0001711	HPSE2
10	rs4485039	T	0.4	MTL	305.303	2.058	3.064	0.0001722	HPSE2
10	rs139332380	C	0.401	MTL	300.926	2	3.045	0.0001806	HPSE2
10	rs56015958	A	0.438	MTL	298.455	2.017	3.041	0.0001823	HPSE2
10	rs10786490	G	0.438	MTL	296.663	1.993	3.036	0.0001848	HPSE2
10	rs10883253	C	0.387	MTL	301.95	1.989	3.035	0.0001851	HPSE2
10	rs10883260	T	0.403	MTL	303.23	2.035	3.034	0.0001854	HPSE2
10	rs11189659	A	0.104	MTL	482.39	1.992	3.025	0.0001898	HPSE2
10	rs6584235	T	0.393	MTL	304.905	2.04	3.019	0.0001925	HPSE2
10	rs10450370	T	0.384	MTL	302.131	1.986	3.01	0.0001967	HPSE2
10	rs2902256	A	0.44	MTL	295.382	1.977	2.995	0.0002043	HPSE2
10	rs10883235	A	0.439	MTL	295.132	1.973	2.989	0.0002074	HPSE2
10	rs11189911	C	0.441	MTL	293.397	1.952	2.973	0.0002153	HPSE2
10	rs895070	C	0.409	MTL	300.943	2.013	2.967	0.0002189	HPSE2
10	rs10786502	T	0.381	MTL	298.378	1.931	2.919	0.0002462	HPSE2
10	rs10786501	T	0.385	MTL	297.177	1.923	2.918	0.0002467	HPSE2
10	rs1592155	C	0.44	MTL	292.047	1.933	2.915	0.0002485	HPSE2
10	rs12355829	A	0.421	MTL	311.559	2.177	2.912	0.0002504	HPSE2
10	rs10883239	C	0.439	MTL	292.22	1.935	2.896	0.0002603	HPSE2
10	rs11528143	C	0.395	MTL	296.135	1.928	2.863	0.0002824	HPSE2
10	rs10883250	A	0.419	MTL	290.192	1.885	2.85	0.0002916	HPSE2
10	rs11189982	G	0.389	MTL	292.357	1.868	2.822	0.0003121	HPSE2
10	rs11189949	G	0.391	MTL	290.465	1.849	2.791	0.0003373	HPSE2
10	rs4491154	C	0.393	MTL	288.724	1.828	2.769	0.0003558	HPSE2
10	rs1418256	C	0.403	MTL	292.797	1.897	2.76	0.0003635	HPSE2
10	rs4385818	G	0.392	MTL	287.572	1.813	2.755	0.0003683	HPSE2
10	rs10883252	C	0.386	MTL	289.182	1.823	2.752	0.0003709	HPSE2
10	rs10883229	T	0.43	MTL	285.16	1.834	2.75	0.0003724	HPSE2
10	rs7899666	G	0.448	MTL	284.87	1.846	2.746	0.000376	HPSE2
10	rs11189870	C	0.404	MTL	288.196	1.839	2.689	0.0004334	HPSE2
10	rs28879218	T	0.082	MTL	506.493	1.78	2.666	0.0004584	HPSE2
10	rs2902264	A	0.42	MTL	299.058	2.004	2.648	0.0004792	HPSE2
10	rs11189950	C	0.381	MTL	283.661	1.746	2.637	0.0004928	HPSE2
10	rs11189953	G	0.42	MTL	279.564	1.751	2.619	0.0005143	HPSE2
10	rs4147142	C	0.142	MTL	400.445	1.793	2.593	0.0005495	HPSE2
10	rs4919245	G	0.141	MTL	401.761	1.801	2.587	0.000557	HPSE2
10	rs10883222	A	0.406	MTL	280.9	1.751	2.553	0.0006065	HPSE2
10	rs3936941	G	0.141	MTL	401.116	1.788	2.548	0.0006137	HPSE2
10	rs4919244	T	0.141	MTL	393.408	1.723	2.465	0.000753	HPSE2
10	rs2796752	C	0.147	MTL	373.626	1.613	2.367	0.0009618	HPSE2
10	rs567137	T	0.089	MTL	462.482	1.599	2.367	0.0009624	HPSE2
12	rs17034943	A	0.102	MTL	441.721	1.648	2.594	0.0005477	HSP90B1
14	rs4905162	C	0.344	MTL	295.178	1.809	2.663	0.0004617	IFI27L1
11	rs11828350	G	0.101	MTL	435.36	1.588	2.483	0.0007216	IFITM3
11	rs28435867	G	0.094	MTL	447.766	1.574	2.436	0.0008099	IFITM3
11	rs28655829	T	0.097	MTL	434.83	1.519	2.385	0.0009194	IFITM3
21	rs2856977	A	0.297	MTL	-311.395	1.861	2.682	0.0004403	IFNAR1
21	rs1467845	A	0.358	MTL	-278.79	1.644	2.408	0.0008674	IL10RB
3	rs1906505	T	0.134	MTL	419.347	1.875	2.795	0.0003336	IL17RD
3	rs3968279	C	0.134	MTL	394.845	1.665	2.446	0.0007892	IL17RD
3	rs7431253	G	0.134	MTL	394.845	1.665	2.446	0.0007892	IL17RD
4	rs115497675	A	0.074	MTL	-529.359	1.759	2.617	0.0005177	INTU
5	rs10054114	C	0.437	MTL	308.349	2.152	3.03	0.0001875	IQGAP2
5	rs7707801	C	0.437	MTL	300.515	2.044	2.864	0.0002812	IQGAP2
5	rs2047731	G	0.43	MTL	296.829	1.987	2.813	0.0003195	IQGAP2
5	rs905162	A	0.448	MTL	287.717	1.883	2.714	0.0004074	IQGAP2
5	rs2840106	G	0.446	MTL	289.587	1.906	2.71	0.0004114	IQGAP2
5	rs7713954	C	0.435	MTL	290.472	1.907	2.692	0.0004301	IQGAP2
5	rs2134190	G	0.446	MTL	284.641	1.841	2.64	0.000489	IQGAP2
5	rs4235700	G	0.432	MTL	285.739	1.843	2.564	0.0005902	IQGAP2
5	rs10051729	G	0.434	MTL	278.352	1.751	2.447	0.0007888	IQGAP2
5	rs10043064	T	0.421	MTL	275.713	1.705	2.439	0.0008048	IQGAP2
5	rs9293687	G	0.433	MTL	274.657	1.703	2.438	0.0008061	IQGAP2
5	rs3776768	T	0.441	MTL	273.501	1.696	2.404	0.0008774	IQGAP2
5	rs9686939	G	0.43	MTL	269.733	1.64	2.357	0.0009859	IQGAP2
5	rs6869692	A	0.44	MTL	270.331	1.656	2.352	0.0009988	IQGAP2
12	rs2291917	T	0.425	MTL	293.204	1.933	2.796	0.0003325	IQSEC3
12	rs3847946	T	0.365	MTL	287.271	1.759	2.627	0.0005043	IQSEC3
12	rs216232	G	0.349	MTL	286.635	1.717	2.482	0.0007224	IQSEC3
12	rs11061708	G	0.478	MTL	264.995	1.612	2.381	0.0009294	IQSEC3
16	rs4784436	T	0.184	MTL	361.077	1.8	2.633	0.0004977	IRX5
16	rs1136412	C	0.181	MTL	351.612	1.685	2.453	0.0007775	IRX5
12	rs4964725	C	0.133	MTL	417.189	1.841	2.702	0.0004198	ISCU,SART3
5	rs10069239	G	0.41	MTL	267.259	1.589	2.414	0.0008559	ITGA2
16	rs2454911	T	0.131	MTL	405.985	1.722	2.581	0.0005651	ITGAD
16	rs11863026	T	0.336	MTL	-288.974	1.714	2.491	0.0007059	ITGAD
16	rs72789314	A	0.134	MTL	381.495	1.555	2.377	0.0009367	ITGAD
6	rs729424	C	0.225	MTL	323.73	1.681	2.477	0.0007316	ITPR3
11	rs77450170	C	0.224	MTL	328.721	1.729	2.558	0.0005991	KCNQ1
11	rs10741726	T	0.429	MTL	-268.57	1.625	2.461	0.0007616	KCNQ1
11	rs17744869	C	0.305	MTL	291.832	1.661	2.459	0.000765	KCNQ1
8	rs62520397	C	0.09	MTL	468.142	1.653	2.419	0.0008451	KCNQ3
6	rs75128747	T	0.078	MTL	514.141	1.744	2.512	0.0006714	KHDRBS2
6	rs11961671	A	0.08	MTL	496.938	1.671	2.41	0.0008633	KHDRBS2
14	rs112958656	A	0.06	MTL	608.907	1.932	2.898	0.0002588	KHNYN
17	rs13342054	C	0.14	MTL	393.499	1.716	2.612	0.000524	KIAA0753
17	rs72835764	C	0.142	MTL	375.88	1.586	2.424	0.0008352	KIAA0753
17	rs72835762	T	0.141	MTL	373.521	1.553	2.378	0.0009353	KIAA0753
10	rs79754717	A	0.042	MTL	699.172	1.79	2.741	0.0003813	KIAA1217
7	rs145286688	A	0.224	MTL	324.136	1.677	2.668	0.0004557	KIAA1324L
7	rs115633160	T	0.224	MTL	324.136	1.677	2.668	0.0004557	KIAA1324L
7	rs12704320	A	0.171	MTL	355.252	1.643	2.583	0.0005634	KIAA1324L
7	rs12704317	C	0.169	MTL	353.249	1.61	2.515	0.0006664	KIAA1324L
7	rs12704322	T	0.176	MTL	339.834	1.543	2.383	0.0009229	KIAA1324L
2	rs34023634	T	0.23	MTL	347.589	1.968	2.7	0.0004215	KIF1A
1	rs10924202	A	0.177	MTL	368.89	1.822	2.677	0.0004465	KIF26B
1	rs1100095	A	0.169	MTL	353.384	1.614	2.378	0.0009344	KIF26B
1	rs11264884	T	0.355	MTL	-308.828	2.008	2.85	0.0002911	KIRREL
1	rs56321218	A	0.127	MTL	-416.607	1.766	2.653	0.0004734	KIRREL
1	rs12098097	G	0.321	MTL	-286.336	1.643	2.377	0.0009374	KIRREL
4	rs2703465	T	0.062	MTL	-571.424	1.755	2.654	0.0004721	KIT
4	rs2256753	C	0.062	MTL	-571.355	1.737	2.605	0.0005335	KIT
4	rs2855772	C	0.062	MTL	-568.52	1.72	2.462	0.0007597	KIT
4	rs2282776	G	0.062	MTL	-539.672	1.566	2.447	0.000788	KIT
4	rs73818381	G	0.062	MTL	-551.528	1.635	2.443	0.0007967	KIT
4	rs78583387	A	0.062	MTL	-551.528	1.635	2.443	0.0007967	KIT
4	rs6833242	G	0.057	MTL	-578.255	1.659	2.437	0.0008075	KIT
4	rs76272262	T	0.062	MTL	558.537	1.677	2.406	0.0008731	KIT
4	rs2855774	C	0.062	MTL	-541.891	1.582	2.402	0.0008819	KIT
4	rs2855771	A	0.059	MTL	-555.918	1.574	2.395	0.0008974	KIT
2	rs4669521	G	0.45	MTL	271.559	1.679	2.356	0.0009889	KLF11
12	rs1468674	A	0.478	MTL	287.681	1.899	2.758	0.0003655	KLRB1
7	rs3800836	T	0.406	MTL	-270.919	1.628	2.416	0.0008503	KMT2C
17	rs2058736	T	0.066	MTL	-576.266	1.893	2.786	0.0003411	KRT40
17	rs78895711	G	0.093	MTL	-464.814	1.672	2.47	0.0007443	KRT40
12	rs28627182	G	0.085	MTL	480.042	1.652	2.491	0.0007071	KSR2
18	rs62094793	G	0.056	MTL	606.611	1.776	2.587	0.0005569	LAMA3
4	rs17499929	G	0.422	MTL	269.108	1.624	2.45	0.000782	LAP3
4	rs13147018	G	0.194	MTL	334.71	1.614	2.377	0.0009389	LAP3
22	rs5754534	C	0.257	MTL	315.913	1.752	2.658	0.0004676	LARGE1
22	rs8136349	C	0.308	MTL	295.2	1.709	2.437	0.0008085	LARGE1
4	rs6820939	G	0.082	MTL	-517.519	1.844	2.686	0.0004367	LARP1B
4	rs150484268	T	0.082	MTL	-504.168	1.759	2.574	0.000576	LARP1B
4	rs79866776	T	0.083	MTL	-479.469	1.603	2.373	0.0009476	LARP1B
3	rs9850675	A	0.429	MTL	294.39	1.953	2.899	0.0002587	LEKR1
19	rs10409279	T	0.341	MTL	-287.817	1.712	2.467	0.0007505	LGALS14
19	rs10755	C	0.34	MTL	-287.158	1.702	2.45	0.0007825	LGALS14
19	rs10407647	G	0.339	MTL	-284.394	1.668	2.41	0.0008636	LGALS14
19	rs4830	T	0.339	MTL	-283.839	1.661	2.402	0.0008817	LGALS14
19	rs7258833	G	0.34	MTL	-287.158	1.702	2.45	0.0007825	LGALS17A
19	rs1126158	A	0.34	MTL	-284.801	1.674	2.401	0.0008839	LGALS17A
7	rs55882725	G	0.444	MTL	289.652	1.905	2.761	0.0003626	LHFPL3
1	rs1526511	C	0.298	MTL	334.701	2.155	3.119	0.0001506	LHX8
1	rs75427699	T	0.285	MTL	337.482	2.134	3.077	0.000167	LHX8
1	rs1526502	T	0.299	MTL	331.392	2.119	3.059	0.0001744	LHX8
1	rs1852348	T	0.3	MTL	328.733	2.086	2.992	0.0002056	LHX8
1	rs12129029	A	0.3	MTL	318.301	1.957	2.843	0.0002964	LHX8
1	rs12741928	G	0.297	MTL	317.258	1.934	2.818	0.0003154	LHX8
1	rs6681258	T	0.301	MTL	308.494	1.843	2.709	0.0004123	LHX8
1	rs6695423	G	0.299	MTL	311.047	1.864	2.674	0.0004494	LHX8
13	rs1151404	C	0.088	MTL	-497.413	1.828	2.555	0.0006036	LIG4
13	rs3093773	C	0.082	MTL	-498.669	1.721	2.443	0.0007956	LIG4
4	rs4507392	T	0.12	MTL	449.982	1.969	2.91	0.0002518	LIMCH1
14	rs12890024	G	0.366	MTL	296.132	1.871	2.817	0.0003164	LINC00521
14	rs7150410	C	0.496	MTL	274.594	1.734	2.511	0.0006721	LINC00521
14	rs733166	G	0.485	MTL	273.18	1.714	2.51	0.0006744	LINC00521
14	rs6575381	G	0.493	MTL	273.545	1.72	2.51	0.0006744	LINC00521
14	rs4905139	T	0.218	MTL	318.825	1.595	2.39	0.0009071	LINC00521
3	rs62234789	A	0.163	MTL	404.257	2.051	2.87	0.0002777	LINC00620
3	rs62234772	C	0.175	MTL	377.286	1.887	2.635	0.0004954	LINC00620
3	rs67182806	A	0.052	MTL	-606.398	1.672	2.525	0.0006501	LINC00620
3	rs62234767	A	0.185	MTL	357.649	1.774	2.482	0.0007224	LINC00620
3	rs62234773	G	0.177	MTL	358.351	1.718	2.443	0.0007961	LINC00620
3	rs9840302	T	0.175	MTL	354.778	1.674	2.404	0.0008764	LINC00620
3	rs62234793	A	0.176	MTL	355.369	1.686	2.372	0.0009504	LINC00620
3	rs139442619	C	0.05	MTL	-592.975	1.55	2.362	0.0009743	LINC00620
19	rs4808015	A	0.437	MTL	275.485	1.717	2.455	0.0007731	LINC00905
4	rs12645101	C	0.276	MTL	-313.163	1.803	2.469	0.0007456	LINC01060
12	rs11061354	C	0.453	MTL	275.119	1.725	2.499	0.0006925	LINC01257
1	rs9794011	G	0.137	MTL	436.896	2.08	3.085	0.0001637	LINC01346
1	rs79279812	T	0.141	MTL	431.293	2.071	2.997	0.000203	LINC01346
1	rs4654479	A	0.119	MTL	441.613	1.884	2.774	0.0003512	LINC01346
1	rs72849395	T	0.236	MTL	317.741	1.674	2.658	0.0004672	LINC01346
1	rs11585050	A	0.203	MTL	337.768	1.7	2.567	0.0005859	LINC01346
1	rs11585024	T	0.202	MTL	335.563	1.668	2.556	0.0006018	LINC01346
1	rs10915368	G	0.18	MTL	357.886	1.736	2.553	0.0006057	LINC01346
1	rs10915358	T	0.182	MTL	351.85	1.692	2.475	0.0007361	LINC01346
1	rs57415555	T	0.229	MTL	312.873	1.591	2.462	0.0007599	LINC01346
1	rs7513058	G	0.236	MTL	305.448	1.545	2.406	0.0008726	LINC01346
1	rs6668397	C	0.184	MTL	340.384	1.602	2.388	0.0009126	LINC01346
1	rs11583584	G	0.233	MTL	304.376	1.522	2.377	0.0009369	LINC01346
1	rs10799181	C	0.181	MTL	343.236	1.606	2.353	0.0009944	LINC01346
9	rs2798792	G	0.173	MTL	361.023	1.713	2.534	0.0006351	LINGO2
9	rs1197936	T	0.173	MTL	360.06	1.708	2.525	0.0006499	LINGO2
9	rs10968263	C	0.174	MTL	353.385	1.652	2.438	0.0008067	LINGO2
9	rs10429634	A	0.173	MTL	351.117	1.621	2.399	0.0008879	LINGO2
11	rs12278655	A	0.131	MTL	444.875	2.069	2.92	0.0002455	LMO1
11	rs204927	C	0.13	MTL	413.84	1.779	2.579	0.0005681	LMO1
11	rs1037514	A	0.237	MTL	315.529	1.656	2.425	0.0008328	LMO1
13	rs2031242	C	0.459	MTL	-293.333	1.965	2.945	0.0002308	LMO7
13	rs9530467	G	0.46	MTL	-288.718	1.904	2.849	0.0002919	LMO7
13	rs12184601	G	0.118	MTL	-411.251	1.621	2.391	0.0009058	LMO7
13	rs61959560	T	0.117	MTL	-405.814	1.567	2.378	0.0009357	LMO7
21	rs9980458	C	0.189	MTL	346.837	1.695	2.536	0.0006319	LOC100133286
5	rs297171	A	0.429	MTL	274.536	1.698	2.537	0.0006311	LOC285696
5	rs11739647	G	0.201	MTL	343.321	1.739	2.495	0.000699	LOC285696
5	rs297179	A	0.43	MTL	272.148	1.669	2.485	0.0007179	LOC285696
5	rs7712780	A	0.384	MTL	276.226	1.66	2.485	0.0007182	LOC285696
7	rs1424545	T	0.122	MTL	451.259	2.006	3.062	0.0001731	LOC349160
7	rs11771501	C	0.122	MTL	451.979	2.017	3.02	0.0001921	LOC349160
7	rs1902281	A	0.146	MTL	404.891	1.881	2.842	0.0002973	LOC349160
7	rs73727803	T	0.146	MTL	399.18	1.823	2.731	0.0003903	LOC349160
7	rs12534003	C	0.146	MTL	395.139	1.794	2.688	0.0004343	LOC349160
7	rs1593207	G	0.146	MTL	395.139	1.794	2.688	0.0004343	LOC349160
7	rs61245367	A	0.146	MTL	395.139	1.794	2.688	0.0004343	LOC349160
7	rs12673281	A	0.146	MTL	395.139	1.794	2.688	0.0004343	LOC349160
7	rs11773454	A	0.146	MTL	395.139	1.794	2.688	0.0004343	LOC349160
7	rs79574641	C	0.141	MTL	404.403	1.825	2.684	0.0004382	LOC349160
7	rs59944674	G	0.146	MTL	395.994	1.795	2.678	0.0004452	LOC349160
7	rs58410439	A	0.146	MTL	395.994	1.795	2.678	0.0004452	LOC349160
7	rs11971576	G	0.152	MTL	387.107	1.774	2.67	0.0004544	LOC349160
7	rs7786241	G	0.155	MTL	375.755	1.702	2.635	0.0004944	LOC349160
7	rs12532458	A	0.144	MTL	390.268	1.73	2.601	0.0005382	LOC349160
7	rs73727805	T	0.145	MTL	388.302	1.716	2.573	0.0005768	LOC349160
7	rs17168918	A	0.146	MTL	376.016	1.618	2.421	0.0008404	LOC349160
7	rs11761344	T	0.145	MTL	376.221	1.61	2.401	0.0008836	LOC349160
7	rs7786084	G	0.296	MTL	286.798	1.577	2.365	0.0009668	LOC349160
1	rs34090347	G	0.268	MTL	326.592	1.923	2.769	0.0003554	LOC643355
19	rs12978313	A	0.141	MTL	421.429	1.977	2.989	0.000207	LONP1
3	rs3796280	A	0.48	MTL	-296.602	2.019	2.937	0.0002355	LPP
3	rs1136644	A	0.48	MTL	-290.838	1.942	2.883	0.0002684	LPP
3	rs16863662	A	0.475	MTL	-295.362	2.001	2.882	0.0002692	LPP
3	rs10937374	A	0.473	MTL	-277.674	1.768	2.553	0.0006057	LPP
3	rs16863691	G	0.354	MTL	-279.453	1.643	2.461	0.0007611	LPP
3	rs2278095	G	0.482	MTL	-266.044	1.625	2.369	0.0009561	LPP
4	rs55814498	A	0.119	MTL	414.91	1.659	2.359	0.0009802	LRIT3
2	rs4233909	A	0.433	MTL	-297.727	2.002	2.881	0.00027	LTBP1
2	rs817531	T	0.204	MTL	360.623	1.943	2.871	0.0002765	LTBP1
2	rs11673950	A	0.43	MTL	-287.717	1.866	2.72	0.0004008	LTBP1
2	rs2276591	G	0.246	MTL	317.666	1.721	2.639	0.0004903	LTBP1
2	rs817530	C	0.214	MTL	335.602	1.743	2.633	0.0004978	LTBP1
2	rs3769544	G	0.431	MTL	-277.26	1.734	2.53	0.0006421	LTBP1
2	rs13391131	A	0.432	MTL	-277.659	1.74	2.526	0.0006477	LTBP1
2	rs3769541	T	0.186	MTL	339.054	1.6	2.473	0.0007386	LTBP1
2	rs3769545	G	0.362	MTL	-284.22	1.717	2.43	0.0008225	LTBP1
2	rs1463312	A	0.188	MTL	346.09	1.679	2.423	0.000836	LTBP1
2	rs11684829	C	0.432	MTL	-271.341	1.661	2.422	0.0008379	LTBP1
2	rs11124313	T	0.432	MTL	-271.341	1.661	2.422	0.0008379	LTBP1
2	rs6739506	T	0.433	MTL	-269.749	1.643	2.398	0.0008905	LTBP1
2	rs6711027	T	0.433	MTL	-269.146	1.636	2.388	0.0009115	LTBP1
2	rs10175557	T	0.44	MTL	-264.161	1.581	2.374	0.0009441	LTBP1
2	rs12987969	A	0.208	MTL	322.014	1.57	2.364	0.0009686	LTBP1
2	rs10169788	G	0.429	MTL	-267.862	1.616	2.354	0.000993	LTBP1
19	rs62107913	T	0.148	MTL	422.857	2.077	2.989	0.0002071	LTBP4
19	rs62107911	G	0.251	MTL	326.41	1.841	2.763	0.0003608	LTBP4
19	rs11667706	G	0.354	MTL	280.748	1.659	2.553	0.0006063	LTBP4
15	rs4924549	T	0.132	MTL	399.331	1.675	2.599	0.0005405	LTK
16	rs7498932	C	0.209	MTL	-361.535	1.984	2.942	0.0002324	LUC7L,AXIN1
16	rs68166893	C	0.24	MTL	-360.594	2.182	3.01	0.0001969	LUC7L,FAM234A
16	rs36057819	C	0.154	MTL	-393.518	1.852	2.599	0.0005406	LUC7L,FAM234A
16	rs739998	C	0.417	MTL	-307.104	2.108	3.027	0.0001887	LUC7L,FAM234A,RGS11
16	rs55855528	C	0.24	MTL	-331.411	1.844	2.589	0.0005548	LUC7L,FAM234A,RGS11
1	rs9426688	G	0.217	MTL	364.066	2.069	3.06	0.0001741	LUZP1
1	rs9426691	G	0.218	MTL	360.899	2.04	3.056	0.0001756	LUZP1
1	rs7527518	T	0.216	MTL	362.596	2.047	3.038	0.0001839	LUZP1
1	rs9426801	A	0.214	MTL	364.895	2.057	3.003	0.0002003	LUZP1
1	rs9426808	C	0.217	MTL	353.506	1.95	2.861	0.0002839	LUZP1
1	rs7534311	T	0.217	MTL	351.432	1.933	2.859	0.0002848	LUZP1
1	rs9426803	G	0.217	MTL	350.773	1.921	2.834	0.0003034	LUZP1
1	rs1208930	C	0.218	MTL	348.656	1.907	2.824	0.0003105	LUZP1
1	rs10489563	C	0.218	MTL	348.656	1.907	2.824	0.0003105	LUZP1
1	rs3845522	T	0.218	MTL	348.656	1.907	2.824	0.0003105	LUZP1
1	rs2806555	C	0.123	MTL	425.654	1.793	2.77	0.0003549	LUZP1
1	rs9426812	G	0.213	MTL	346.956	1.858	2.761	0.000363	LUZP1
1	rs7519813	G	0.121	MTL	428.824	1.8	2.76	0.0003635	LUZP1
1	rs9426690	A	0.217	MTL	343.086	1.838	2.734	0.0003874	LUZP1
1	rs7548215	T	0.214	MTL	340.894	1.796	2.66	0.0004651	LUZP1
1	rs9426802	G	0.217	MTL	334.881	1.755	2.614	0.0005211	LUZP1
1	rs589254	C	0.126	MTL	409.142	1.696	2.583	0.0005633	LUZP1
1	rs1757042	A	0.126	MTL	409.142	1.696	2.583	0.0005633	LUZP1
1	rs12094690	G	0.122	MTL	406.606	1.634	2.48	0.0007258	LUZP1
1	rs12048087	A	0.119	MTL	410.227	1.627	2.46	0.0007623	LUZP1
1	rs12094793	T	0.123	MTL	401.933	1.606	2.445	0.000793	LUZP1
1	rs12047391	T	0.122	MTL	400.02	1.576	2.397	0.0008922	LUZP1
1	rs12563566	T	0.121	MTL	400.215	1.568	2.389	0.0009095	LUZP1
1	rs35623043	T	0.122	MTL	394.155	1.53	2.366	0.0009632	LUZP1
2	rs1196696	G	0.459	MTL	267.588	1.635	2.377	0.0009376	LYPD6
3	rs116751210	T	0.097	MTL	-420.832	1.43	2.374	0.0009456	MAGI1
1	rs12065396	A	0.23	MTL	-315.693	1.621	2.365	0.0009657	MAN1A2
4	rs10804982	C	0.455	MTL	264.591	1.597	2.421	0.0008404	MAN2B2
2	rs3886931	C	0.051	MTL	627.616	1.747	2.702	0.0004196	MAP2
2	rs16843382	G	0.056	MTL	582.841	1.639	2.491	0.0007072	MAP2
2	rs80156441	C	0.049	MTL	597.151	1.542	2.398	0.000889	MAP2
2	rs57542539	A	0.049	MTL	597.151	1.542	2.398	0.000889	MAP2
17	rs3760357	C	0.132	MTL	424.934	1.9	2.821	0.0003132	MAP3K14
17	rs11574815	A	0.134	MTL	425.584	1.932	2.814	0.0003186	MAP3K14
17	rs9911183	A	0.142	MTL	401.228	1.802	2.662	0.0004627	MAP3K14
17	rs16939943	T	0.142	MTL	401.228	1.8	2.662	0.0004627	MAP3K14
17	rs7222751	A	0.142	MTL	401.228	1.8	2.662	0.0004627	MAP3K14
17	rs111244088	C	0.124	MTL	419.756	1.766	2.645	0.0004831	MAP3K14
17	rs7213493	A	0.141	MTL	395.462	1.745	2.612	0.0005235	MAP3K14
17	rs79442196	T	0.132	MTL	409.72	1.765	2.601	0.0005385	MAP3K14
17	rs58007130	T	0.138	MTL	398.362	1.738	2.576	0.0005725	MAP3K14
17	rs112969331	C	0.132	MTL	404.511	1.722	2.561	0.0005949	MAP3K14
17	rs75911690	T	0.131	MTL	404.992	1.721	2.555	0.0006033	MAP3K14
17	rs79789477	A	0.132	MTL	392.1	1.618	2.403	0.0008783	MAP3K14
17	rs11079503	T	0.134	MTL	387.611	1.604	2.363	0.0009702	MAP3K14
17	rs11574831	T	0.138	MTL	397.268	1.722	2.565	0.0005881	MAP3K14-AS1,MAP3K14
4	rs10516770	A	0.06	MTL	594.462	1.839	2.736	0.0003862	MAPK10
10	rs10788546	T	0.363	MTL	289.746	1.785	2.549	0.0006121	MAT1A
8	rs34673779	A	0.052	MTL	658.281	1.952	2.817	0.0003163	MATN2
8	rs10081406	G	0.067	MTL	561.899	1.819	2.665	0.0004601	MATN2
8	rs6999680	T	0.066	MTL	546.531	1.691	2.541	0.0006237	MATN2
8	rs7835518	A	0.065	MTL	550.277	1.698	2.493	0.0007025	MATN2
8	rs4077920	A	0.066	MTL	547.627	1.694	2.48	0.0007266	MATN2
8	rs10955135	A	0.066	MTL	547.627	1.694	2.48	0.0007266	MATN2
8	rs4236846	T	0.066	MTL	547.627	1.694	2.48	0.0007266	MATN2
8	rs7831897	A	0.066	MTL	547.627	1.694	2.48	0.0007266	MATN2
8	rs4319057	T	0.065	MTL	552.509	1.704	2.366	0.0009645	MATN2
18	rs11151001	A	0.051	MTL	-609.46	1.66	2.465	0.0007537	MBP
2	rs58684004	C	0.133	MTL	380.455	1.537	2.353	0.0009949	MCEE
22	rs3087592	T	0.058	MTL	552.36	1.524	2.36	0.0009777	MCHR1
14	rs10133843	T	0.414	MTL	-304.575	2.07	2.951	0.0002274	MDGA2
14	rs10144504	A	0.415	MTL	-302.22	2.039	2.907	0.0002532	MDGA2
14	rs8008255	C	0.348	MTL	-289.742	1.752	2.556	0.0006019	MDGA2
14	rs12147681	T	0.438	MTL	274.397	1.705	2.431	0.0008206	MDGA2
14	rs2050966	C	0.326	MTL	-289.447	1.693	2.423	0.000837	MDGA2
14	rs17575074	G	0.171	MTL	357.01	1.66	2.415	0.0008527	MDGA2
14	rs141598554	A	0.065	MTL	524.555	1.534	2.391	0.0009047	MDGA2
14	rs61993079	A	0.181	MTL	348.181	1.651	2.375	0.0009422	MDGA2
14	rs1539218	C	0.348	MTL	-278.196	1.614	2.352	0.000999	MDGA2
17	rs17842438	T	0.141	MTL	397.445	1.755	2.719	0.0004021	MED31
17	rs72835785	A	0.141	MTL	373.521	1.553	2.378	0.0009353	MED31
17	rs12767	T	0.141	MTL	373.521	1.553	2.378	0.0009353	MED31,TXNDC17
4	rs76719935	T	0.079	MTL	-531.104	1.893	2.813	0.0003193	MFSD8
10	rs1980849	A	0.45	MTL	269.479	1.653	2.411	0.0008625	MGMT
8	rs3844073	A	0.305	MTL	303.742	1.799	2.758	0.0003651	MICU3
8	rs3850754	A	0.297	MTL	304.921	1.785	2.678	0.0004454	MICU3
8	rs10090466	T	0.228	MTL	328.636	1.746	2.614	0.0005209	MICU3
8	rs4117965	A	0.304	MTL	297.247	1.718	2.612	0.0005245	MICU3
8	rs17488918	T	0.309	MTL	290.489	1.657	2.532	0.0006392	MICU3
1	rs35009406	A	0.094	MTL	490.284	1.878	2.703	0.0004186	MINOS1-NBL1,MINOS1
1	rs35796134	C	0.094	MTL	459.473	1.658	2.404	0.0008759	MINOS1-NBL1,MINOS1
1	rs12066678	G	0.095	MTL	456.566	1.652	2.424	0.0008337	MINOS1-NBL1,MINOS1,RPS14P3
18	rs55670484	C	0.117	MTL	-419.392	1.675	2.506	0.000681	MIR320C2,OSBPL1A
13	rs80185439	C	0.073	MTL	533.806	1.782	2.5	0.0006904	MIR4500HG
8	rs73236825	G	0.089	MTL	465.504	1.612	2.39	0.0009086	MIR548O2
12	rs1716543	A	0.191	MTL	347.532	1.716	2.492	0.0007056	MIR618,LIN7A
2	rs12692204	A	0.064	MTL	-572.925	1.8	2.663	0.0004622	MLPH
6	rs2225244	A	0.201	MTL	-369.485	2.018	2.918	0.0002469	MRAP2
6	rs1928281	A	0.202	MTL	-368.959	2.019	2.868	0.0002787	MRAP2
6	rs2497120	A	0.203	MTL	-363.184	1.96	2.86	0.0002843	MRAP2
6	rs2497145	C	0.149	MTL	-402.3	1.883	2.745	0.0003777	MRAP2
6	rs1928282	C	0.2	MTL	-359.137	1.901	2.729	0.0003923	MRAP2
6	rs74823174	T	0.148	MTL	-391.002	1.777	2.637	0.0004923	MRAP2
6	rs2480191	C	0.223	MTL	-333.717	1.774	2.604	0.0005341	MRAP2
6	rs57006418	G	0.136	MTL	-409.579	1.815	2.602	0.0005373	MRAP2
6	rs2497143	T	0.186	MTL	-360.364	1.809	2.583	0.0005628	MRAP2
6	rs2480194	A	0.186	MTL	-357.136	1.778	2.557	0.0006009	MRAP2
6	rs73752628	C	0.135	MTL	-405.631	1.762	2.542	0.0006228	MRAP2
6	rs1556111	C	0.147	MTL	-382.755	1.694	2.47	0.0007439	MRAP2
6	rs6928025	T	0.134	MTL	-394.434	1.661	2.378	0.0009365	MRAP2
6	rs60852484	C	0.135	MTL	-393.375	1.659	2.377	0.0009386	MRAP2
6	rs2497116	G	0.22	MTL	-323.465	1.649	2.372	0.0009504	MRAP2
6	rs77979471	A	0.136	MTL	-389.546	1.635	2.355	0.000991	MRAP2
6	rs73752632	G	0.136	MTL	-389.546	1.635	2.355	0.000991	MRAP2
6	rs6928815	T	0.136	MTL	-389.546	1.635	2.355	0.000991	MRAP2
6	rs60174337	T	0.136	MTL	-389.546	1.635	2.355	0.000991	MRAP2
6	rs60609955	A	0.136	MTL	-389.546	1.635	2.355	0.000991	MRAP2
11	rs7107957	T	0.329	MTL	307.862	1.926	2.647	0.0004802	MRGPRX4
11	rs2063550	G	0.478	MTL	287.518	1.897	2.841	0.0002981	MRPL23
12	rs12228426	A	0.098	MTL	-479.003	1.874	3.048	0.0001792	MRPS35
12	rs12228382	T	0.1	MTL	-431.309	1.536	2.439	0.0008039	MRPS35
9	rs4246843	C	0.161	MTL	-378.376	1.775	2.725	0.0003969	MTAP
9	rs2811717	C	0.145	MTL	-389.892	1.733	2.663	0.0004621	MTAP
9	rs2811720	G	0.144	MTL	-386.026	1.686	2.601	0.0005379	MTAP
9	rs2811719	G	0.143	MTL	-386.672	1.682	2.586	0.0005582	MTAP
9	rs4382559	A	0.16	MTL	-369.012	1.686	2.529	0.0006426	MTAP
7	rs73402889	T	0.104	MTL	475.178	1.928	2.586	0.000559	MUC17
7	rs11769823	G	0.102	MTL	477.109	1.921	2.548	0.000614	MUC17
7	rs4373459	C	0.106	MTL	455.294	1.811	2.437	0.0008087	MUC17
17	rs56298033	T	0.249	MTL	347.898	2.081	2.933	0.0002377	MYO15B
17	rs736521	G	0.269	MTL	316.562	1.812	2.508	0.0006776	MYO15B
22	rs744003	T	0.199	MTL	363.848	1.944	2.79	0.0003377	MYO18B
10	rs56352608	T	0.128	MTL	-392.86	1.59	2.428	0.0008263	MYO3A
18	rs1705519	C	0.484	MTL	271.012	1.687	2.394	0.0008995	MYO5B
11	rs75173885	C	0.07	MTL	545.9	1.779	2.501	0.0006895	NAV2
19	rs149446211	A	0.052	MTL	-648.953	1.923	3.097	0.0001592	NCAN
7	rs11978889	G	0.105	MTL	476.991	1.967	2.781	0.0003455	NCAPG2
2	rs933793	C	0.396	MTL	277.741	1.696	2.501	0.0006892	NCK2
2	rs73957652	A	0.105	MTL	447.506	1.731	2.553	0.0006065	NCKAP5
2	rs4954356	G	0.105	MTL	447.506	1.731	2.553	0.0006065	NCKAP5
2	rs4954357	A	0.105	MTL	447.506	1.731	2.553	0.0006065	NCKAP5
2	rs74518282	A	0.1	MTL	463.689	1.773	2.552	0.0006073	NCKAP5
6	rs73437357	C	0.095	MTL	-464.54	1.704	2.547	0.000616	NEDD9
14	rs61984603	A	0.048	MTL	697.231	2.03	2.901	0.000257	NEMF
14	rs61982971	C	0.051	MTL	656.993	1.915	2.724	0.0003977	NEMF
14	rs60862193	A	0.049	MTL	672.236	1.929	2.706	0.0004151	NEMF
14	rs961056	A	0.049	MTL	651.878	1.814	2.558	0.0005989	NEMF
18	rs9945273	A	0.251	MTL	321.662	1.791	2.711	0.0004107	NETO1
18	rs9948277	A	0.253	MTL	308.593	1.654	2.471	0.0007419	NETO1
18	rs12454022	C	0.255	MTL	302.295	1.596	2.372	0.0009497	NETO1
1	rs2152093	A	0.246	MTL	349.997	2.089	2.97	0.000217	NFIA
1	rs6425719	C	0.219	MTL	326.516	1.675	2.452	0.0007794	NKAIN1
1	rs7543900	T	0.221	MTL	326.392	1.685	2.405	0.0008757	NKAIN1
3	rs2133285	A	0.122	MTL	453.156	2.027	3.064	0.0001723	NLGN1
3	rs1502478	G	0.123	MTL	449.085	2.005	3.015	0.0001945	NLGN1
3	rs10446343	A	0.123	MTL	444.785	1.958	2.917	0.0002473	NLGN1
3	rs17785189	G	0.123	MTL	444.785	1.958	2.917	0.0002473	NLGN1
3	rs17180554	T	0.123	MTL	444.785	1.958	2.917	0.0002473	NLGN1
3	rs1502489	C	0.123	MTL	444.785	1.958	2.917	0.0002473	NLGN1
3	rs73176516	T	0.122	MTL	439.94	1.906	2.843	0.0002962	NLGN1
3	rs4426701	T	0.123	MTL	436.111	1.891	2.828	0.0003076	NLGN1
3	rs6776485	C	0.125	MTL	432.062	1.874	2.787	0.0003403	NLGN1
3	rs73174601	A	0.1	MTL	471.223	1.836	2.776	0.00035	NLGN1
3	rs2133286	G	0.122	MTL	432.239	1.844	2.74	0.0003817	NLGN1
3	rs17180603	A	0.121	MTL	417.707	1.71	2.567	0.000585	NLGN1
3	rs17181418	A	0.108	MTL	443.373	1.742	2.528	0.0006441	NLGN1
3	rs1502465	T	0.106	MTL	445.685	1.727	2.526	0.0006483	NLGN1
3	rs1502463	G	0.129	MTL	403.498	1.679	2.514	0.0006673	NLGN1
3	rs11919398	A	0.104	MTL	441.237	1.674	2.456	0.0007705	NLGN1
3	rs73174595	A	0.109	MTL	423.071	1.6	2.377	0.0009371	NLGN1
3	rs3853391	C	0.108	MTL	418.462	1.557	2.366	0.0009627	NLGN1
3	rs1502469	G	0.107	MTL	429.65	1.623	2.362	0.0009741	NLGN1
3	rs1502467	T	0.107	MTL	429.65	1.623	2.362	0.0009741	NLGN1
14	rs4346123	C	0.243	MTL	-332.655	1.87	2.643	0.0004852	NPAS3
14	rs1958542	T	0.176	MTL	-366.475	1.793	2.49	0.0007093	NPAS3
14	rs61607981	C	0.175	MTL	-366.2	1.779	2.482	0.0007222	NPAS3
14	rs77785402	G	0.188	MTL	-351.478	1.737	2.469	0.0007463	NPAS3
14	rs80236290	G	0.187	MTL	-352.249	1.736	2.448	0.0007859	NPAS3
7	rs6974738	C	0.361	MTL	278.757	1.648	2.416	0.000852	NPSR1-AS1
3	rs1403527	T	0.182	MTL	-347.205	1.65	2.371	0.0009525	NR1I2
1	rs2821316	A	0.444	MTL	-291.33	1.927	2.838	0.0002998	NR5A2
1	rs2821305	T	0.446	MTL	-284.381	1.838	2.642	0.0004868	NR5A2
1	rs2816928	T	0.483	MTL	276.946	1.762	2.546	0.0006164	NR5A2
1	rs2737662	G	0.483	MTL	271.496	1.693	2.418	0.0008475	NR5A2
1	rs2816921	A	0.463	MTL	268.154	1.644	2.403	0.0008781	NR5A2
1	rs10800665	A	0.484	MTL	268.355	1.654	2.383	0.0009244	NR5A2
14	rs143104259	T	0.051	MTL	-643.383	1.836	2.787	0.0003399	NRXN3
4	rs13113725	C	0.352	MTL	-276.869	1.609	2.354	0.0009936	NSG1
1	rs61799219	T	0.066	MTL	540.614	1.655	2.356	0.0009891	NTNG1
8	rs4734209	T	0.295	MTL	311.011	1.851	2.638	0.0004911	NUDCD1
2	rs17410316	C	0.066	MTL	-550.506	1.728	2.48	0.0007264	NYAP2
2	rs10196978	A	0.205	MTL	-328.261	1.615	2.407	0.0008712	NYAP2
2	rs35979333	C	0.209	MTL	-322.634	1.584	2.375	0.0009416	NYAP2
2	rs13392113	A	0.209	MTL	-322.294	1.577	2.359	0.00098	NYAP2
1	rs3765811	G	0.298	MTL	-298.661	1.715	2.466	0.0007516	OPN3
1	rs451851	G	0.382	MTL	269.138	1.573	2.363	0.00097	OR6K3
19	rs12980182	T	0.5	MTL	289.829	1.931	2.861	0.0002833	OSCAR
9	rs77395994	T	0.142	MTL	401.912	1.807	2.551	0.0006086	PALM2
9	rs72750870	A	0.146	MTL	386.252	1.708	2.399	0.0008884	PALM2
16	rs4238814	G	0.301	MTL	300.354	1.744	2.733	0.0003891	PAPD5
16	rs11076522	A	0.287	MTL	295.516	1.643	2.561	0.0005946	PAPD5
16	rs12599953	A	0.283	MTL	293.353	1.606	2.461	0.000762	PAPD5
16	rs3887556	G	0.287	MTL	286.266	1.541	2.385	0.0009184	PAPD5
16	rs60169085	A	0.16	MTL	347.76	1.494	2.381	0.0009281	PAPD5
2	rs13006166	T	0.064	MTL	-550.837	1.664	2.418	0.0008468	PARD3B
6	rs2096814	G	0.227	MTL	336.409	1.826	2.74	0.0003824	PARK2
6	rs12529283	T	0.484	MTL	278.46	1.781	2.669	0.000455	PARK2
6	rs6929127	T	0.105	MTL	-431.579	1.605	2.599	0.000541	PARK2
6	rs7753425	A	0.061	MTL	566.249	1.701	2.583	0.0005634	PARK2
6	rs113716320	T	0.055	MTL	-620.349	1.836	2.563	0.0005907	PARK2
6	rs9458424	C	0.054	MTL	606.983	1.717	2.541	0.0006244	PARK2
6	rs28392951	A	0.054	MTL	606.983	1.717	2.541	0.0006244	PARK2
6	rs6902304	T	0.054	MTL	606.983	1.717	2.541	0.0006244	PARK2
6	rs80126182	A	0.06	MTL	563.158	1.635	2.526	0.0006483	PARK2
6	rs7739751	A	0.058	MTL	-595.23	1.769	2.492	0.0007056	PARK2
6	rs77562214	G	0.059	MTL	556.646	1.587	2.441	0.0007996	PARK2
6	rs4546464	T	0.471	MTL	-262.353	1.577	2.422	0.0008382	PARK2
6	rs4708944	A	0.106	MTL	-406.668	1.446	2.378	0.0009362	PARK2
6	rs79894051	T	0.06	MTL	545.389	1.55	2.377	0.0009384	PARK2
6	rs56362106	G	0.06	MTL	545.389	1.55	2.377	0.0009384	PARK2
6	rs77036739	T	0.055	MTL	568.659	1.543	2.37	0.0009548	PARK2
6	rs1619122	T	0.423	MTL	265.143	1.578	2.368	0.0009591	PARK2
6	rs75201074	A	0.06	MTL	543.943	1.526	2.359	0.0009808	PARK2
1	rs74076580	T	0.082	MTL	-495.718	1.701	2.462	0.0007589	PATJ
10	rs61854836	A	0.15	MTL	414.094	2.012	2.888	0.0002658	PBLD
10	rs1807347	A	0.18	MTL	364.31	1.802	2.47	0.0007439	PBLD
10	rs4142048	C	0.182	MTL	355.546	1.728	2.38	0.0009316	PBLD
13	rs9540779	C	0.123	MTL	436.575	1.895	2.802	0.0003276	PCDH9
13	rs9540780	A	0.123	MTL	436.575	1.895	2.802	0.0003276	PCDH9
13	rs7339194	T	0.12	MTL	438.85	1.865	2.773	0.0003519	PCDH9
13	rs4369534	A	0.121	MTL	430.756	1.81	2.682	0.0004411	PCDH9
13	rs4884673	G	0.122	MTL	425.649	1.784	2.675	0.0004481	PCDH9
13	rs9529100	T	0.123	MTL	426.392	1.799	2.646	0.0004815	PCDH9
13	rs7334257	A	0.119	MTL	422.596	1.717	2.565	0.0005889	PCDH9
13	rs17583099	C	0.117	MTL	428.218	1.745	2.553	0.0006068	PCDH9
13	rs8002783	A	0.118	MTL	423.848	1.718	2.548	0.0006135	PCDH9
13	rs77086001	G	0.117	MTL	425.295	1.719	2.54	0.0006258	PCDH9
13	rs1932880	C	0.122	MTL	418.808	1.723	2.531	0.0006406	PCDH9
13	rs2184839	T	0.119	MTL	421.737	1.709	2.514	0.000667	PCDH9
13	rs9317593	A	0.12	MTL	418.241	1.698	2.504	0.0006836	PCDH9
13	rs17494498	C	0.121	MTL	414.908	1.679	2.488	0.0007123	PCDH9
13	rs9540778	C	0.122	MTL	413.776	1.684	2.476	0.0007334	PCDH9
13	rs7323944	C	0.12	MTL	411.64	1.645	2.436	0.0008092	PCDH9
13	rs9317592	A	0.12	MTL	411.64	1.645	2.436	0.0008092	PCDH9
13	rs17410188	G	0.12	MTL	411.654	1.645	2.425	0.000832	PCDH9
13	rs7326921	A	0.119	MTL	411.856	1.638	2.406	0.000872	PCDH9
13	rs78713769	A	0.121	MTL	405.281	1.61	2.396	0.0008944	PCDH9
20	rs3790333	G	0.064	MTL	562.53	1.755	2.694	0.0004275	PCSK2
9	rs2842469	C	0.307	MTL	-293.247	1.684	2.566	0.0005873	PCSK5
9	rs2036056	C	0.262	MTL	-308.479	1.691	2.499	0.0006927	PCSK5
7	rs10274609	C	0.092	MTL	-511.899	2.016	2.92	0.0002456	PDE1C
5	rs1817248	C	0.184	MTL	-373.297	1.927	2.932	0.0002383	PDE4D
5	rs2702373	T	0.18	MTL	-368.884	1.846	2.808	0.0003232	PDE4D
5	rs2702372	G	0.182	MTL	-371	1.881	2.776	0.0003493	PDE4D
5	rs1350298	T	0.182	MTL	-371	1.881	2.776	0.0003493	PDE4D
4	rs17083701	G	0.176	MTL	-371.394	1.843	2.682	0.0004406	PDGFRA
4	rs13121598	C	0.111	MTL	445.516	1.798	2.67	0.0004545	PDGFRA
5	rs253920	C	0.227	MTL	-321.24	1.663	2.473	0.0007383	PDZD2
5	rs9717182	C	0.317	MTL	-281.398	1.576	2.378	0.0009355	PDZD2
10	rs619862	G	0.183	MTL	-379.029	1.98	2.971	0.0002167	PFKFB3
10	rs637906	C	0.185	MTL	-375.781	1.956	2.914	0.0002493	PFKFB3
21	rs2838544	T	0.225	MTL	-309.971	1.541	2.354	0.0009927	PFKL
1	rs3811476	A	0.09	MTL	462.151	1.617	2.378	0.0009355	PGBD5
6	rs539133	G	0.207	MTL	-328.978	1.635	2.49	0.0007085	PHACTR1
6	rs9395089	A	0.209	MTL	-318.751	1.547	2.389	0.0009112	PHACTR1
20	rs6027088	C	0.238	MTL	-306.827	1.572	2.415	0.000853	PHACTR3
20	rs2426845	T	0.282	MTL	-297.073	1.643	2.411	0.0008611	PHACTR3
1	rs12097997	G	0.328	MTL	-287.598	1.676	2.624	0.0005091	PHLDA3
10	rs61288415	T	0.18	MTL	-389.623	2.057	3.114	0.0001524	PIK3AP1
10	rs61856809	A	0.177	MTL	-375.228	1.884	2.853	0.0002892	PIK3AP1
10	rs12572297	C	0.174	MTL	-370.579	1.815	2.761	0.0003629	PIK3AP1
10	rs12573330	C	0.174	MTL	-361.582	1.731	2.67	0.0004543	PIK3AP1
10	rs61856814	T	0.173	MTL	-348.34	1.596	2.485	0.0007168	PIK3AP1
9	rs7040065	G	0.455	MTL	-292.69	1.954	2.912	0.0002501	PIP5K1B
9	rs10869422	G	0.454	MTL	-288.188	1.893	2.818	0.0003154	PIP5K1B
9	rs7867287	C	0.455	MTL	-286.995	1.878	2.804	0.0003261	PIP5K1B
9	rs6560397	T	0.455	MTL	-286.995	1.878	2.804	0.0003261	PIP5K1B
9	rs11144011	C	0.453	MTL	-285.191	1.854	2.785	0.0003422	PIP5K1B
9	rs12337140	G	0.207	MTL	353.905	1.891	2.671	0.0004525	PIP5K1B
17	rs4791297	A	0.48	MTL	-271.446	1.691	2.539	0.0006278	PITPNC1
6	rs62461284	T	0.064	MTL	530.511	1.559	2.358	0.000984	PKHD1
19	rs251687	T	0.32	MTL	319.956	2.05	3.056	0.0001757	PLA2G4C
19	rs11083913	G	0.372	MTL	297.362	1.901	2.765	0.0003591	PLA2G4C
19	rs251675	T	0.313	MTL	299.686	1.775	2.628	0.0005031	PLA2G4C
19	rs3956118	A	0.37	MTL	278.931	1.668	2.423	0.0008364	PLA2G4C
9	rs13293419	A	0.083	MTL	480.756	1.612	2.377	0.0009388	PLAA
11	rs366052	C	0.365	MTL	322.112	2.211	3.006	0.0001985	PLEKHA7
6	rs4252087	A	0.302	MTL	299.204	1.735	2.443	0.0007959	PLG
6	rs4252078	T	0.304	MTL	294.955	1.694	2.411	0.0008621	PLG
22	rs137095	T	0.367	MTL	276.554	1.633	2.433	0.0008166	POLDIP3
19	rs41558812	A	0.15	MTL	403.178	1.902	2.805	0.0003257	POLRMT
19	rs11669897	T	0.145	MTL	401.621	1.835	2.767	0.0003576	POLRMT
19	rs56049146	A	0.154	MTL	386.849	1.79	2.64	0.0004883	POLRMT
7	rs28495760	C	0.046	MTL	615.176	1.521	2.392	0.0009039	POM121C
5	rs9986116	T	0.208	MTL	347.109	1.825	2.83	0.0003063	PPARGC1B
5	rs1038072	G	0.211	MTL	334.436	1.715	2.625	0.0005069	PPARGC1B
5	rs6892794	G	0.22	MTL	318.047	1.598	2.385	0.0009186	PPARGC1B
12	rs7301025	A	0.133	MTL	398.686	1.691	2.683	0.0004398	PPFIA2
12	rs7300354	A	0.133	MTL	398.686	1.691	2.683	0.0004398	PPFIA2
12	rs76588787	C	0.135	MTL	394.487	1.666	2.642	0.0004862	PPFIA2
12	rs11114908	C	0.14	MTL	381.074	1.61	2.529	0.0006431	PPFIA2
12	rs80051129	T	0.138	MTL	381.115	1.588	2.501	0.0006901	PPFIA2
12	rs2178683	T	0.134	MTL	384.239	1.577	2.5	0.000691	PPFIA2
12	rs7297305	T	0.134	MTL	384.239	1.577	2.5	0.000691	PPFIA2
12	rs17687982	T	0.134	MTL	384.239	1.577	2.5	0.000691	PPFIA2
12	rs117863352	C	0.134	MTL	384.239	1.577	2.5	0.000691	PPFIA2
12	rs4491333	T	0.134	MTL	384.239	1.577	2.5	0.000691	PPFIA2
12	rs118182876	A	0.134	MTL	384.239	1.577	2.5	0.000691	PPFIA2
12	rs4842299	G	0.146	MTL	371.255	1.584	2.5	0.0006912	PPFIA2
12	rs11114910	T	0.144	MTL	375.095	1.592	2.49	0.000708	PPFIA2
12	rs111881907	T	0.134	MTL	382.048	1.556	2.486	0.0007159	PPFIA2
12	rs117414551	T	0.134	MTL	377.73	1.524	2.452	0.0007778	PPFIA2
12	rs1922396	C	0.137	MTL	376.065	1.534	2.409	0.0008669	PPFIA2
12	rs17738503	C	0.138	MTL	373.042	1.524	2.4	0.000885	PPFIA2
12	rs10506841	A	0.141	MTL	368.108	1.509	2.378	0.0009354	PPFIA2
8	rs6987967	T	0.386	MTL	271.299	1.604	2.363	0.0009708	PPP2R2A
8	rs12682615	G	0.384	MTL	272.355	1.614	2.36	0.0009771	PPP2R2A
2	rs7601782	C	0.242	MTL	344.619	2.005	2.833	0.0003038	PQLC3
2	rs13031027	T	0.241	MTL	323.174	1.755	2.534	0.0006361	PQLC3
3	rs73124846	G	0.234	MTL	344.464	1.954	2.917	0.0002471	PRICKLE2
3	rs74597957	C	0.187	MTL	339.053	1.607	2.404	0.0008767	PRICKLE2
3	rs17666399	G	0.26	MTL	307.237	1.671	2.363	0.0009699	PRICKLE2
3	rs55895332	G	0.225	MTL	350.249	1.967	2.913	0.0002496	PRICKLE2-AS3,PRICKLE2
3	rs11925461	A	0.226	MTL	326.919	1.719	2.511	0.0006724	PRICKLE2-AS3,PRICKLE2
3	rs73126829	G	0.266	MTL	306.431	1.685	2.491	0.0007076	PRICKLE2-AS3,PRICKLE2
3	rs11917643	G	0.226	MTL	322.755	1.675	2.472	0.0007412	PRICKLE2-AS3,PRICKLE2
3	rs11925484	A	0.226	MTL	317.865	1.624	2.376	0.0009405	PRICKLE2-AS3,PRICKLE2
7	rs10265221	C	0.27	MTL	301.996	1.652	2.393	0.0009016	PRKAG2
7	rs28609040	T	0.105	MTL	-480.744	1.991	2.863	0.0002825	PRKAR1B
7	rs68072921	A	0.11	MTL	-467.57	1.97	2.838	0.0003002	PRKAR1B
7	rs67759317	G	0.107	MTL	-469.22	1.939	2.809	0.000322	PRKAR1B
7	rs73046069	T	0.108	MTL	-438.224	1.707	2.456	0.0007702	PRKAR1B
7	rs117884596	A	0.108	MTL	-438.224	1.707	2.456	0.0007702	PRKAR1B
7	rs113961823	C	0.108	MTL	-438.224	1.707	2.456	0.0007702	PRKAR1B
7	rs28398949	C	0.105	MTL	-435.254	1.644	2.415	0.0008539	PRKAR1B
14	rs17098254	T	0.048	MTL	-660.2	1.841	2.793	0.0003353	PRKCH
10	rs10822956	T	0.097	MTL	483.842	1.884	2.802	0.0003282	PRKG1
2	rs76097014	A	0.097	MTL	-495.991	1.985	3.026	0.0001894	PRLH
2	rs78576990	C	0.098	MTL	-486.458	1.921	2.861	0.0002834	PRLH
2	rs111295002	T	0.096	MTL	-474.487	1.789	2.68	0.0004429	PRLH
2	rs113128802	A	0.096	MTL	-466.754	1.737	2.631	0.0004994	PRLH
20	rs2326510	T	0.229	MTL	-352.352	2.016	3.067	0.0001711	PRND
20	rs6084845	G	0.204	MTL	-351.856	1.852	2.668	0.0004565	PRND
20	rs6084846	G	0.207	MTL	-341.05	1.754	2.605	0.000533	PRND
20	rs62199386	T	0.206	MTL	-333.133	1.669	2.48	0.0007263	PRND
19	rs10418693	T	0.483	MTL	284.243	1.855	2.674	0.0004497	PRPF31
9	rs7859406	G	0.42	MTL	267.583	1.604	2.424	0.0008338	PRUNE2
19	rs6509057	A	0.34	MTL	289.076	1.724	2.452	0.0007788	PSG6
2	rs74955566	T	0.079	MTL	533.107	1.893	2.74	0.0003823	PSME4
10	rs4926073	C	0.473	MTL	307.768	2.172	3.052	0.0001774	PTPN20,GLUD1P7,NA,NA
10	rs4542340	C	0.486	MTL	309.745	2.204	3.043	0.0001814	PTPN20,GLUD1P7,NA,NA
10	rs4390286	T	0.488	MTL	306.526	2.159	2.991	0.0002063	PTPN20,GLUD1P7,NA,NA
10	rs12764605	A	0.487	MTL	304.843	2.135	2.937	0.0002356	PTPN20,GLUD1P7,NA,NA
10	rs113708985	T	0.488	MTL	302.823	2.107	2.915	0.0002483	PTPN20,GLUD1P7,NA,NA
10	rs12570772	A	0.486	MTL	304.081	2.124	2.914	0.0002491	PTPN20,GLUD1P7,NA,NA
10	rs4076959	T	0.486	MTL	298.531	2.048	2.843	0.0002967	PTPN20,GLUD1P7,NA,NA
10	rs4617525	G	0.486	MTL	298.502	2.047	2.837	0.0003012	PTPN20,GLUD1P7,NA,NA
10	rs17696739	T	0.486	MTL	297.462	2.033	2.832	0.0003043	PTPN20,GLUD1P7,NA,NA
10	rs12572134	G	0.483	MTL	294.149	1.987	2.8	0.0003299	PTPN20,GLUD1P7,NA,NA
10	rs4539251	A	0.483	MTL	296.662	2.021	2.799	0.0003304	PTPN20,GLUD1P7,NA,NA
10	rs4615963	G	0.469	MTL	293.416	1.972	2.791	0.0003368	PTPN20,GLUD1P7,NA,NA
10	rs7894341	C	0.484	MTL	292.015	1.959	2.732	0.0003894	PTPN20,GLUD1P7,NA,NA
10	rs7894472	C	0.487	MTL	290.301	1.936	2.692	0.0004305	PTPN20,GLUD1P7,NA,NA
10	rs4384332	G	0.485	MTL	290.474	1.938	2.66	0.0004652	PTPN20,GLUD1P7,NA,NA
10	rs4076960	T	0.49	MTL	288.961	1.919	2.654	0.0004722	PTPN20,GLUD1P7,NA,NA
10	rs4542338	G	0.475	MTL	288.846	1.914	2.581	0.0005654	PTPN20,GLUD1P7,NA,NA
10	rs10906942	C	0.488	MTL	-279.248	1.792	2.519	0.0006599	PTPN20,GLUD1P7,NA,NA
10	rs67610868	G	0.486	MTL	281.705	1.823	2.518	0.0006613	PTPN20,GLUD1P7,NA,NA
10	rs11599847	C	0.05	MTL	623.679	1.708	2.513	0.0006684	PTPN20,GLUD1P7,NA,NA
10	rs17769421	T	0.486	MTL	279.012	1.789	2.506	0.0006804	PTPN20,GLUD1P7,NA,NA
10	rs11259825	T	0.05	MTL	621.516	1.694	2.495	0.0007004	PTPN20,GLUD1P7,NA,NA
10	rs4256914	G	0.469	MTL	277.625	1.765	2.473	0.0007385	PTPN20,GLUD1P7,NA,NA
2	rs78557804	C	0.117	MTL	468.825	2.092	2.872	0.000276	PTPN4
2	rs62167252	T	0.112	MTL	453.533	1.888	2.581	0.0005653	PTPN4
2	rs62167254	G	0.112	MTL	453.533	1.888	2.581	0.0005653	PTPN4
2	rs949530	T	0.364	MTL	274.243	1.601	2.371	0.0009527	PTPN4
9	rs73641884	C	0.058	MTL	576.606	1.66	2.406	0.0008726	PTPRD
9	rs12344067	A	0.089	MTL	467.989	1.635	2.37	0.0009549	PTPRD
9	rs7020035	G	0.09	MTL	459.174	1.59	2.353	0.000996	PTPRD
3	rs9818791	G	0.11	MTL	425.812	1.629	2.43	0.0008218	PTPRG
18	rs7233195	G	0.408	MTL	-265.898	1.57	2.43	0.0008231	PTPRM
18	rs10775439	G	0.431	MTL	-260.27	1.528	2.379	0.0009325	PTPRM
19	rs8110903	A	0.463	MTL	-299.905	2.056	2.953	0.0002263	PTPRS
19	rs72983196	C	0.081	MTL	513.024	1.796	2.531	0.0006394	PTPRS
17	rs4796583	G	0.067	MTL	567.468	1.858	2.833	0.0003037	PTRF
12	rs67104487	C	0.059	MTL	615.696	1.934	2.785	0.0003418	PYROXD1
12	rs7133812	C	0.058	MTL	597.228	1.8	2.588	0.0005552	PYROXD1
12	rs67351735	T	0.056	MTL	584.112	1.672	2.373	0.0009463	PYROXD1
19	rs10404380	C	0.398	MTL	-278.262	1.706	2.5	0.0006919	RAB11B
2	rs80079271	A	0.122	MTL	-420.794	1.74	2.633	0.0004977	RAB17
2	rs114432085	A	0.081	MTL	-498.002	1.697	2.628	0.0005035	RAB17
2	rs80043020	A	0.131	MTL	-403.73	1.704	2.595	0.0005459	RAB17
2	rs77088401	C	0.129	MTL	-408.306	1.724	2.568	0.0005848	RAB17
7	rs10266901	G	0.418	MTL	288.64	1.864	2.691	0.0004313	RAPGEF5
7	rs12538110	G	0.421	MTL	276.565	1.715	2.5	0.0006904	RAPGEF5
7	rs1362157	C	0.314	MTL	290.852	1.675	2.467	0.0007502	RAPGEF5
7	rs1419759	T	0.329	MTL	281.441	1.607	2.39	0.0009089	RAPGEF5
7	rs1476691	T	0.33	MTL	283.612	1.635	2.38	0.000932	RAPGEF5
3	rs187849382	T	0.081	MTL	547.616	2.044	2.808	0.0003231	RARB
13	rs116338429	T	0.164	MTL	440.5	2.445	2.92	0.0002453	RASA3
5	rs10043415	C	0.214	MTL	361.517	2.022	3.044	0.000181	RASGRF2
5	rs10045596	G	0.217	MTL	356.429	1.984	2.988	0.0002079	RASGRF2
5	rs10065109	G	0.217	MTL	357.205	1.992	2.984	0.0002097	RASGRF2
5	rs13359431	T	0.214	MTL	356.71	1.969	2.984	0.0002098	RASGRF2
5	rs555979	C	0.483	MTL	-288.221	1.908	2.923	0.0002437	RASGRF2
5	rs509741	G	0.483	MTL	-286.246	1.882	2.862	0.0002832	RASGRF2
5	rs28736706	G	0.215	MTL	345.557	1.852	2.799	0.0003307	RASGRF2
5	rs10043341	G	0.216	MTL	344.865	1.85	2.787	0.0003403	RASGRF2
5	rs28625589	C	0.217	MTL	344.603	1.855	2.785	0.0003422	RASGRF2
5	rs10045942	A	0.215	MTL	343.996	1.84	2.776	0.0003496	RASGRF2
5	rs72769285	T	0.213	MTL	342.541	1.81	2.727	0.000394	RASGRF2
5	rs527116	G	0.481	MTL	-275.431	1.742	2.66	0.0004658	RASGRF2
5	rs527506	G	0.48	MTL	-275.612	1.744	2.645	0.0004832	RASGRF2
5	rs564459	A	0.481	MTL	-273.812	1.722	2.601	0.0005388	RASGRF2
5	rs565476	A	0.482	MTL	-265.784	1.622	2.464	0.0007557	RASGRF2
5	rs185209	T	0.305	MTL	289.624	1.634	2.451	0.000781	RASGRF2
16	rs17669359	C	0.102	MTL	483.243	1.961	2.957	0.0002241	RBFOX1
16	rs55760439	T	0.094	MTL	-455.816	1.624	2.422	0.0008386	RBFOX1
16	rs13332367	T	0.089	MTL	476.615	1.694	2.415	0.000853	RBFOX1
16	rs9926505	G	0.094	MTL	443.408	1.543	2.4	0.0008858	RBFOX1
10	rs7899485	G	0.435	MTL	-295.964	1.981	2.944	0.0002311	RBM20
14	rs118088059	A	0.051	MTL	-657.357	1.915	2.86	0.0002844	RBM23
4	rs3828531	T	0.173	MTL	363.657	1.737	2.526	0.0006487	RBM47
4	rs4861051	C	0.188	MTL	340.932	1.63	2.458	0.000767	RBM47
3	rs11917588	A	0.476	MTL	266.408	1.628	2.401	0.0008826	RBMS3
17	rs3760505	C	0.309	MTL	291.301	1.667	2.419	0.0008446	RCVRN
7	rs2299395	G	0.061	MTL	-585.392	1.805	2.827	0.0003085	RELN
7	rs17157063	C	0.06	MTL	-584.07	1.778	2.738	0.0003838	RELN
7	rs12536007	G	0.06	MTL	-580.325	1.737	2.675	0.0004483	RELN
7	rs73181912	T	0.059	MTL	-558.417	1.591	2.637	0.0004926	RELN
7	rs6964065	G	0.085	MTL	497.664	1.766	2.55	0.000611	RELN
7	rs76237039	T	0.076	MTL	517.309	1.718	2.41	0.0008632	RELN
4	rs6837475	T	0.315	MTL	318.95	2.017	3.112	0.0001534	RHOH
4	rs12506737	A	0.315	MTL	318.949	2.018	3.089	0.0001622	RHOH
4	rs12508049	A	0.31	MTL	315.543	1.957	3.041	0.0001824	RHOH
4	rs7669035	G	0.312	MTL	313.819	1.945	2.99	0.0002065	RHOH
4	rs10031396	T	0.437	MTL	294.25	1.959	2.889	0.000265	RHOH
4	rs6832249	A	0.31	MTL	307.309	1.859	2.85	0.0002912	RHOH
4	rs11729556	T	0.437	MTL	284.64	1.833	2.749	0.0003739	RHOH
4	rs1878891	T	0.432	MTL	281.238	1.785	2.674	0.0004493	RHOH
4	rs28750090	T	0.054	MTL	616.941	1.783	2.666	0.0004582	RHOH
4	rs6815093	C	0.439	MTL	274.781	1.71	2.614	0.0005214	RHOH
4	rs12502780	C	0.443	MTL	278.437	1.759	2.587	0.0005566	RHOH
4	rs1878892	G	0.436	MTL	276.545	1.729	2.584	0.0005612	RHOH
4	rs57312493	A	0.061	MTL	553.997	1.612	2.531	0.0006397	RHOH
4	rs6831853	A	0.218	MTL	321.849	1.625	2.489	0.0007101	RHOH
4	rs6856482	G	0.437	MTL	270.299	1.654	2.487	0.0007133	RHOH
19	rs62127395	T	0.206	MTL	369.697	2.053	2.956	0.0002245	RHPN2
19	rs11084690	A	0.264	MTL	306.296	1.678	2.445	0.0007929	RHPN2
12	rs34002774	G	0.426	MTL	280.685	1.772	2.574	0.0005762	RIMBP2
1	rs12749490	C	0.051	MTL	-604.132	1.639	2.429	0.0008235	RIMS3
14	rs11628803	T	0.438	MTL	-304.267	2.095	3.115	0.000152	RIN3
14	rs61975785	G	0.451	MTL	-302.182	2.08	3.086	0.0001634	RIN3
14	rs9671272	T	0.452	MTL	-303.585	2.1	3.084	0.0001642	RIN3
14	rs9671271	T	0.453	MTL	-303.567	2.101	3.071	0.0001694	RIN3
14	rs2146498	G	0.437	MTL	-296.742	1.993	2.976	0.0002139	RIN3
14	rs7156927	C	0.454	MTL	-295.052	1.985	2.962	0.0002213	RIN3
14	rs7156409	A	0.453	MTL	-294.039	1.971	2.918	0.0002465	RIN3
14	rs7140450	G	0.454	MTL	-293.659	1.966	2.89	0.0002642	RIN3
14	rs35031524	C	0.452	MTL	-285.156	1.853	2.757	0.0003664	RIN3
14	rs11160078	C	0.436	MTL	-274.35	1.702	2.554	0.0006047	RIN3
21	rs12482045	C	0.202	MTL	350.152	1.817	2.513	0.0006692	RIPK4
21	rs12483632	G	0.202	MTL	350.152	1.817	2.513	0.0006692	RIPK4
1	rs12404033	G	0.205	MTL	324.955	1.585	2.452	0.0007791	RNF11
17	rs7210049	T	0.458	MTL	290.749	1.93	2.827	0.0003085	RNF157
17	rs6501868	G	0.409	MTL	283.36	1.785	2.614	0.0005219	RNF157
17	rs4789255	G	0.41	MTL	283.758	1.791	2.577	0.0005708	RNF157
17	rs7225855	C	0.411	MTL	279.438	1.738	2.556	0.000601	RNF157
17	rs9916150	A	0.361	MTL	278.175	1.642	2.429	0.0008249	RNF157
17	rs3859181	G	0.409	MTL	273.407	1.662	2.42	0.0008432	RNF157
17	rs4505373	G	0.425	MTL	268.615	1.622	2.387	0.0009154	RNF157
17	rs9302998	A	0.419	MTL	270.328	1.636	2.385	0.0009182	RNF157
13	rs9601048	T	0.431	MTL	279.443	1.762	2.495	0.0006989	RNF219-AS1
3	rs1523751	G	0.49	MTL	269.739	1.672	2.497	0.0006954	ROBO2
8	rs10094099	A	0.263	MTL	327.241	1.907	2.818	0.0003155	RP1L1
1	rs10747411	A	0.181	MTL	379.727	1.966	3.044	0.0001813	RPAP2
1	rs11166568	C	0.182	MTL	377.218	1.945	3.008	0.000198	RPAP2
1	rs79491239	T	0.182	MTL	377.218	1.945	3.008	0.000198	RPAP2
1	rs7542747	G	0.182	MTL	377.218	1.945	3.008	0.000198	RPAP2
1	rs17519833	C	0.182	MTL	377.218	1.945	3.008	0.000198	RPAP2
1	rs1906279	T	0.182	MTL	377.218	1.945	3.008	0.000198	RPAP2
1	rs10782838	G	0.182	MTL	377.218	1.945	3.008	0.000198	RPAP2
1	rs7512301	G	0.182	MTL	377.218	1.945	3.008	0.000198	RPAP2
1	rs4247165	C	0.182	MTL	377.218	1.945	3.008	0.000198	RPAP2
1	rs6692060	G	0.182	MTL	377.218	1.945	3.008	0.000198	RPAP2
1	rs6604091	C	0.182	MTL	371.838	1.895	2.932	0.000238	RPAP2
1	rs1487537	C	0.182	MTL	364.853	1.825	2.826	0.000309	RPAP2
1	rs7545445	A	0.182	MTL	360.604	1.783	2.781	0.0003457	RPAP2
1	rs6603967	C	0.181	MTL	360.471	1.775	2.743	0.0003792	RPAP2
1	rs6668685	G	0.18	MTL	361.389	1.77	2.699	0.0004225	RPAP2
1	rs11166575	T	0.183	MTL	354.542	1.728	2.691	0.0004306	RPAP2
1	rs6603963	G	0.179	MTL	340.999	1.57	2.42	0.0008433	RPAP2
12	rs3803061	T	0.226	MTL	321.759	1.663	2.485	0.000717	RPH3A
20	rs73098431	A	0.054	MTL	-554.337	1.449	2.359	0.0009812	RPRD1B
11	rs4910905	T	0.083	MTL	530.573	1.963	2.878	0.0002719	RRM1
11	rs7940497	A	0.083	MTL	526.473	1.947	2.829	0.000307	RRM1
11	rs10835674	A	0.082	MTL	523.142	1.885	2.743	0.0003794	RRM1
11	rs10767851	G	0.081	MTL	521.971	1.872	2.692	0.0004304	RRM1
11	rs10742245	T	0.082	MTL	518.784	1.853	2.659	0.000466	RRM1
11	rs4910909	G	0.082	MTL	512.247	1.821	2.659	0.0004663	RRM1
11	rs11031123	T	0.082	MTL	517.6	1.845	2.646	0.0004821	RRM1
11	rs10742247	A	0.081	MTL	515.395	1.827	2.618	0.0005164	RRM1
11	rs10767857	A	0.082	MTL	509.158	1.785	2.564	0.0005898	RRM1
11	rs4492817	A	0.081	MTL	505.312	1.745	2.52	0.0006579	RRM1
11	rs4910894	C	0.081	MTL	502.844	1.737	2.519	0.00066	RRM1
11	rs2412343	G	0.081	MTL	502.844	1.737	2.519	0.00066	RRM1
11	rs11031100	C	0.082	MTL	501.504	1.745	2.506	0.0006807	RRM1
11	rs10742244	G	0.082	MTL	501.821	1.734	2.493	0.0007031	RRM1
11	rs56336381	C	0.08	MTL	509.791	1.751	2.492	0.0007048	RRM1
11	rs2284451	C	0.08	MTL	509.858	1.763	2.49	0.0007084	RRM1
11	rs4243967	A	0.08	MTL	509.858	1.763	2.49	0.0007084	RRM1
11	rs7950384	A	0.082	MTL	499.03	1.715	2.481	0.000725	RRM1
11	rs4910910	G	0.082	MTL	499.03	1.715	2.481	0.000725	RRM1
11	rs232043	G	0.082	MTL	498.814	1.722	2.477	0.0007323	RRM1
11	rs10767850	T	0.082	MTL	498.814	1.722	2.477	0.0007323	RRM1
11	rs4910896	T	0.082	MTL	498.814	1.722	2.477	0.0007323	RRM1
11	rs4910897	T	0.082	MTL	498.814	1.722	2.477	0.0007323	RRM1
11	rs7945413	T	0.082	MTL	498.814	1.722	2.477	0.0007323	RRM1
11	rs7945532	T	0.082	MTL	498.814	1.722	2.477	0.0007323	RRM1
11	rs10767853	G	0.082	MTL	498.814	1.722	2.477	0.0007323	RRM1
11	rs10767855	A	0.082	MTL	498.814	1.722	2.477	0.0007323	RRM1
11	rs7932271	C	0.082	MTL	498.814	1.722	2.477	0.0007323	RRM1
11	rs7946885	A	0.082	MTL	498.814	1.722	2.477	0.0007323	RRM1
11	rs7946987	A	0.082	MTL	498.814	1.722	2.477	0.0007323	RRM1
11	rs2898949	C	0.082	MTL	498.814	1.722	2.477	0.0007323	RRM1
11	rs4910898	A	0.082	MTL	498.814	1.722	2.477	0.0007323	RRM1
11	rs4910899	G	0.082	MTL	498.814	1.722	2.477	0.0007323	RRM1
11	rs4910900	T	0.082	MTL	498.814	1.722	2.477	0.0007323	RRM1
11	rs4910903	C	0.082	MTL	498.814	1.722	2.477	0.0007323	RRM1
11	rs7938727	G	0.082	MTL	498.814	1.722	2.477	0.0007323	RRM1
11	rs10500594	C	0.082	MTL	498.814	1.722	2.477	0.0007323	RRM1
11	rs10835679	A	0.082	MTL	498.814	1.722	2.477	0.0007323	RRM1
11	rs10742246	A	0.082	MTL	498.814	1.722	2.477	0.0007323	RRM1
11	rs7126014	G	0.082	MTL	498.814	1.722	2.477	0.0007323	RRM1
11	rs7115496	T	0.082	MTL	498.814	1.722	2.477	0.0007323	RRM1
11	rs7951836	C	0.082	MTL	498.814	1.722	2.477	0.0007323	RRM1
11	rs4910907	G	0.082	MTL	498.814	1.722	2.477	0.0007323	RRM1
11	rs4910908	G	0.082	MTL	498.814	1.722	2.477	0.0007323	RRM1
11	rs4910911	G	0.082	MTL	498.814	1.722	2.477	0.0007323	RRM1
11	rs10767854	C	0.081	MTL	497.874	1.703	2.456	0.00077	RRM1
11	rs10767844	G	0.082	MTL	497.541	1.705	2.451	0.0007799	RRM1
11	rs7358436	A	0.082	MTL	496.464	1.712	2.451	0.0007801	RRM1
11	rs4910906	T	0.081	MTL	495.356	1.686	2.443	0.0007966	RRM1
11	rs10835662	A	0.082	MTL	497.396	1.704	2.441	0.0008006	RRM1
11	rs4910601	C	0.082	MTL	490.95	1.668	2.428	0.0008254	RRM1
11	rs11031097	T	0.083	MTL	490.435	1.677	2.394	0.0008992	RRM1
11	rs10767858	T	0.083	MTL	485.387	1.643	2.362	0.0009723	RRM1
11	rs1662162	T	0.082	MTL	500.32	1.737	2.503	0.0006868	RRM1,STIM1
21	rs2834841	G	0.234	MTL	-362.056	2.161	3.077	0.0001669	RUNX1
21	rs2008959	C	0.237	MTL	-355.775	2.103	3.041	0.0001823	RUNX1
21	rs2834845	A	0.233	MTL	-358.557	2.114	3.014	0.0001951	RUNX1
21	rs2834842	C	0.232	MTL	-357.018	2.091	2.999	0.0002023	RUNX1
21	rs8132680	C	0.242	MTL	-353.285	2.107	2.99	0.0002068	RUNX1
21	rs2065298	C	0.238	MTL	-354.202	2.091	2.98	0.0002118	RUNX1
21	rs2834851	T	0.197	MTL	-378.49	2.086	2.947	0.0002295	RUNX1
21	rs2835085	C	0.128	MTL	437.737	1.968	2.912	0.0002503	RUNX1
21	rs2037899	T	0.196	MTL	-378.167	2.077	2.91	0.0002515	RUNX1
21	rs2242918	C	0.242	MTL	-350.503	2.074	2.9	0.0002579	RUNX1
21	rs7281587	A	0.241	MTL	-349.664	2.054	2.888	0.0002652	RUNX1
21	rs62217042	T	0.196	MTL	-376.674	2.055	2.88	0.000271	RUNX1
21	rs12482367	A	0.079	MTL	520.978	1.826	2.778	0.0003477	RUNX1
21	rs2834847	C	0.239	MTL	-335.939	1.889	2.714	0.0004077	RUNX1
21	rs28385558	C	0.126	MTL	425.07	1.83	2.692	0.00043	RUNX1
21	rs9976491	C	0.127	MTL	419.153	1.788	2.643	0.0004858	RUNX1
21	rs2834843	T	0.194	MTL	-360.363	1.865	2.612	0.0005233	RUNX1
21	rs9979307	T	0.127	MTL	417.965	1.784	2.608	0.0005285	RUNX1
21	rs2834848	T	0.136	MTL	-408.021	1.798	2.58	0.0005666	RUNX1
21	rs28733798	A	0.129	MTL	408.958	1.733	2.564	0.0005894	RUNX1
21	rs9981452	A	0.128	MTL	408.597	1.714	2.521	0.0006569	RUNX1
21	rs9979789	G	0.128	MTL	408.597	1.714	2.521	0.0006569	RUNX1
21	rs28515160	C	0.128	MTL	408.597	1.714	2.521	0.0006569	RUNX1
21	rs2834850	G	0.201	MTL	-345.634	1.766	2.484	0.0007191	RUNX1
21	rs12483148	C	0.129	MTL	401.391	1.668	2.468	0.000748	RUNX1
21	rs8129053	C	0.241	MTL	-320.329	1.727	2.441	0.0007995	RUNX1
21	rs2065296	A	0.199	MTL	-343.331	1.729	2.429	0.0008246	RUNX1
21	rs2065297	A	0.199	MTL	-343.331	1.729	2.429	0.0008246	RUNX1
15	rs74715390	G	0.051	MTL	585.564	1.521	2.366	0.0009644	RYR3
19	rs2285963	A	0.142	MTL	424.62	2.019	3.105	0.0001559	SAFB2
1	rs2879816	G	0.231	MTL	343.023	1.922	2.728	0.000393	SAMD11
7	rs62448299	A	0.046	MTL	613.515	1.521	2.44	0.0008014	SCIN
2	rs2860796	G	0.239	MTL	-328.406	1.805	2.547	0.0006157	SCTR
2	rs10166028	A	0.237	MTL	-326.603	1.775	2.502	0.0006874	SCTR
2	rs10205755	G	0.25	MTL	-311.934	1.678	2.449	0.0007836	SCTR
2	rs2860797	C	0.24	MTL	-319.399	1.711	2.425	0.0008331	SCTR
2	rs13011233	T	0.239	MTL	-321.425	1.729	2.424	0.0008338	SCTR
2	rs4321373	T	0.238	MTL	-319.499	1.703	2.398	0.0008901	SCTR
2	rs1898773	A	0.216	MTL	-323.718	1.63	2.365	0.0009661	SCTR
1	rs113116300	C	0.066	MTL	-588.57	1.962	2.849	0.0002922	SDHC
1	rs34006306	G	0.056	MTL	632.173	1.929	2.829	0.0003071	SDHC
1	rs6679543	T	0.122	MTL	442.374	1.931	2.686	0.000436	SDHC
1	rs112395017	G	0.071	MTL	-540.753	1.775	2.564	0.00059	SDHC
1	rs66535289	T	0.124	MTL	424.786	1.809	2.544	0.0006198	SDHC
1	rs6666989	T	0.12	MTL	428.184	1.779	2.484	0.0007193	SDHC
1	rs17394957	T	0.123	MTL	421.537	1.765	2.458	0.0007676	SDHC
1	rs35949692	C	0.124	MTL	419.885	1.761	2.454	0.0007745	SDHC
1	rs4077289	C	0.075	MTL	-513.986	1.688	2.428	0.0008254	SDHC
1	rs36059328	A	0.124	MTL	413.805	1.717	2.369	0.0009568	SDHC
5	rs78025044	C	0.059	MTL	588.27	1.766	2.525	0.0006499	SEMA5A
3	rs6788157	T	0.213	MTL	-340.42	1.789	2.571	0.0005799	SEMA5B
3	rs1444816	T	0.097	MTL	447.578	1.611	2.52	0.0006584	SEMA5B
3	rs6764971	G	0.227	MTL	-321.649	1.67	2.412	0.0008588	SEMA5B
3	rs6803554	A	0.215	MTL	-328.039	1.669	2.411	0.0008623	SEMA5B
22	rs137051	A	0.317	MTL	-301.258	1.808	2.698	0.0004236	SERHL2,RRP7BP
22	rs137046	T	0.305	MTL	-290.76	1.647	2.383	0.0009239	SERHL2,RRP7BP
10	rs12355937	T	0.074	MTL	517.814	1.687	2.486	0.0007164	SH2D4B
21	rs9636960	T	0.16	MTL	390.859	1.887	2.79	0.0003382	SH3BGR
21	rs34028964	A	0.167	MTL	381.575	1.866	2.709	0.0004122	SH3BGR
21	rs2837042	T	0.169	MTL	380.306	1.872	2.616	0.0005191	SH3BGR
21	rs34564680	T	0.171	MTL	372.002	1.802	2.608	0.0005285	SH3BGR
21	rs35668465	C	0.173	MTL	363.902	1.746	2.538	0.0006284	SH3BGR
21	rs34664105	T	0.173	MTL	363.902	1.746	2.538	0.0006284	SH3BGR
21	rs71316678	G	0.173	MTL	363.902	1.746	2.538	0.0006284	SH3BGR
21	rs77231055	T	0.171	MTL	358.221	1.675	2.418	0.0008466	SH3BGR
21	rs34145284	T	0.173	MTL	354.124	1.651	2.414	0.0008562	SH3BGR
21	rs35643585	G	0.174	MTL	353.871	1.656	2.405	0.0008747	SH3BGR
2	rs115574192	G	0.103	MTL	439.363	1.646	2.47	0.0007445	SH3RF3
9	rs12380617	T	0.062	MTL	573.089	1.748	2.444	0.0007933	SHC3
13	rs11842991	G	0.123	MTL	-435.285	1.879	2.869	0.0002781	SHISA2
13	rs7990635	G	0.125	MTL	-425.133	1.814	2.641	0.0004881	SHISA2
18	rs490696	C	0.273	MTL	328.252	1.969	2.819	0.0003145	SIGLEC15
20	rs66675914	G	0.369	MTL	273.636	1.604	2.369	0.0009559	SIRPA
20	rs41310149	T	0.148	MTL	377.582	1.651	2.464	0.0007553	SIRPB2
15	rs7182317	G	0.33	MTL	-308.358	1.934	2.865	0.0002809	SLC27A2
15	rs7165671	C	0.335	MTL	-300.07	1.845	2.704	0.0004171	SLC27A2
15	rs8039212	T	0.336	MTL	-287.779	1.699	2.509	0.0006766	SLC27A2
15	rs8024387	T	0.336	MTL	-285.204	1.669	2.458	0.0007678	SLC27A2
15	rs6493416	A	0.336	MTL	-282.779	1.642	2.414	0.0008564	SLC27A2
10	rs3781317	A	0.337	MTL	-276.725	1.574	2.437	0.0008074	SLC29A3
10	rs41281300	G	0.313	MTL	-279.959	1.55	2.422	0.0008389	SLC29A3
9	rs10990535	T	0.206	MTL	354.567	1.889	2.737	0.0003851	SLC35D2
9	rs58088508	C	0.208	MTL	349.602	1.852	2.698	0.0004237	SLC35D2
9	rs11794772	A	0.222	MTL	325.428	1.683	2.434	0.0008144	SLC35D2
9	rs10990651	A	0.224	MTL	324.345	1.682	2.428	0.0008264	SLC35D2
1	rs6666125	A	0.124	MTL	-395.22	1.56	2.391	0.0009053	SLC35F3
21	rs228083	A	0.479	MTL	309.102	2.193	3.094	0.0001601	SLC37A1
21	rs228050	C	0.474	MTL	305.982	2.147	3.065	0.0001721	SLC37A1
21	rs228046	C	0.481	MTL	304.198	2.125	3.051	0.0001781	SLC37A1
21	rs228097	C	0.468	MTL	305.528	2.138	3.044	0.0001809	SLC37A1
21	rs228047	C	0.475	MTL	305.924	2.147	3.04	0.000183	SLC37A1
21	rs228087	G	0.481	MTL	304.54	2.129	3.023	0.0001908	SLC37A1
21	rs228045	G	0.475	MTL	302.801	2.103	2.989	0.0002072	SLC37A1
21	rs228080	G	0.473	MTL	302.941	2.104	2.976	0.0002141	SLC37A1
21	rs228054	A	0.476	MTL	291.325	1.947	2.805	0.0003255	SLC37A1
21	rs1626694	G	0.458	MTL	291.711	1.943	2.803	0.000327	SLC37A1
21	rs228099	A	0.371	MTL	287.591	1.774	2.692	0.0004297	SLC37A1
21	rs228078	C	0.385	MTL	287.166	1.796	2.671	0.0004523	SLC37A1
21	rs228077	T	0.387	MTL	283.42	1.752	2.611	0.0005255	SLC37A1
21	rs855265	C	0.369	MTL	282.555	1.709	2.593	0.0005488	SLC37A1
21	rs228084	G	0.38	MTL	282.934	1.734	2.555	0.0006028	SLC37A1
21	rs228094	A	0.369	MTL	277.692	1.651	2.503	0.0006856	SLC37A1
21	rs228095	A	0.369	MTL	278.052	1.656	2.502	0.0006876	SLC37A1
21	rs2839539	T	0.479	MTL	-275.667	1.744	2.499	0.0006932	SLC37A1
21	rs1788443	C	0.458	MTL	277.875	1.763	2.484	0.0007193	SLC37A1
21	rs228070	A	0.383	MTL	275.662	1.651	2.461	0.0007608	SLC37A1
21	rs875060	A	0.478	MTL	-271.773	1.695	2.449	0.0007842	SLC37A1
21	rs228071	G	0.382	MTL	275.113	1.644	2.447	0.0007877	SLC37A1
21	rs179185	A	0.367	MTL	275.974	1.627	2.431	0.0008198	SLC37A1
21	rs228085	G	0.371	MTL	275.153	1.625	2.407	0.0008699	SLC37A1
21	rs2839541	C	0.371	MTL	271.617	1.583	2.383	0.0009251	SLC37A1
21	rs228074	T	0.382	MTL	272.772	1.616	2.382	0.0009267	SLC37A1
21	rs228062	G	0.383	MTL	270.808	1.595	2.373	0.0009474	SLC37A1
21	rs228068	C	0.381	MTL	269.75	1.578	2.359	0.000981	SLC37A1
21	rs228069	G	0.382	MTL	271.497	1.6	2.357	0.0009856	SLC37A1
16	rs7200051	A	0.052	MTL	604.839	1.67	2.398	0.0008894	SLC38A8
16	rs111875323	G	0.053	MTL	592.431	1.616	2.388	0.0009125	SLC38A8
17	rs7216258	A	0.463	MTL	290.435	1.929	2.822	0.0003123	SLC39A11
17	rs7223064	C	0.19	MTL	-360.464	1.841	2.736	0.0003857	SLC39A11
17	rs2713964	T	0.325	MTL	-301.541	1.836	2.718	0.0004033	SLC39A11
17	rs12103754	T	0.287	MTL	312.073	1.831	2.589	0.0005542	SLC39A11
17	rs891682	T	0.397	MTL	-280.498	1.732	2.573	0.0005776	SLC39A11
17	rs17780850	A	0.283	MTL	311.56	1.81	2.555	0.0006037	SLC39A11
17	rs75528157	G	0.139	MTL	395.787	1.724	2.54	0.0006252	SLC39A11
17	rs891683	T	0.401	MTL	-276.262	1.687	2.471	0.0007431	SLC39A11
1	rs615372	T	0.432	MTL	-306.007	2.113	3.094	0.0001602	SLC44A5
1	rs627494	G	0.429	MTL	-300.482	2.034	2.984	0.0002096	SLC44A5
1	rs600734	C	0.43	MTL	-291.092	1.91	2.816	0.0003169	SLC44A5
1	rs10493569	A	0.178	MTL	378.843	1.927	2.813	0.0003189	SLC44A5
1	rs687715	A	0.428	MTL	-292.315	1.924	2.81	0.0003215	SLC44A5
1	rs642145	T	0.426	MTL	-288.966	1.878	2.783	0.0003439	SLC44A5
1	rs1249669	A	0.178	MTL	374.171	1.88	2.753	0.0003702	SLC44A5
1	rs686453	C	0.429	MTL	-289.163	1.884	2.751	0.0003723	SLC44A5
1	rs609574	A	0.428	MTL	-287.469	1.86	2.718	0.0004032	SLC44A5
1	rs1249668	A	0.172	MTL	378.849	1.879	2.713	0.0004088	SLC44A5
1	rs611899	T	0.424	MTL	-286.581	1.845	2.696	0.0004255	SLC44A5
1	rs2202473	T	0.426	MTL	-283.666	1.81	2.656	0.0004701	SLC44A5
1	rs12039281	T	0.429	MTL	-282.028	1.792	2.642	0.0004862	SLC44A5
1	rs1876032	A	0.173	MTL	369.672	1.802	2.638	0.0004916	SLC44A5
1	rs645287	G	0.43	MTL	-280.982	1.78	2.621	0.0005118	SLC44A5
1	rs12122907	A	0.177	MTL	366.236	1.796	2.615	0.0005196	SLC44A5
1	rs1880822	C	0.401	MTL	-286.576	1.814	2.612	0.000524	SLC44A5
1	rs74094382	T	0.138	MTL	401.214	1.763	2.587	0.0005576	SLC44A5
1	rs1505259	A	0.176	MTL	357.931	1.71	2.481	0.0007243	SLC44A5
1	rs599291	T	0.428	MTL	-275.666	1.711	2.479	0.0007273	SLC44A5
1	rs17096647	A	0.175	MTL	357.805	1.703	2.47	0.0007452	SLC44A5
1	rs684117	T	0.135	MTL	393.634	1.662	2.445	0.0007917	SLC44A5
1	rs679258	C	0.145	MTL	380.969	1.652	2.443	0.0007959	SLC44A5
1	rs12127347	G	0.175	MTL	350.425	1.628	2.39	0.0009071	SLC44A5
1	rs1319656	T	0.133	MTL	388.177	1.596	2.356	0.0009887	SLC44A5
20	rs7269189	A	0.045	MTL	682.786	1.831	2.501	0.000689	SLC4A11
20	rs7262083	G	0.047	MTL	647.118	1.724	2.431	0.000821	SLC4A11
12	rs10773978	G	0.442	MTL	-294.794	1.971	2.898	0.0002593	SLC6A12
8	rs13252878	T	0.36	MTL	-283.972	1.71	2.695	0.0004271	SLC7A2
8	rs2188022	G	0.362	MTL	-281.369	1.682	2.625	0.0005071	SLC7A2
8	rs13279789	A	0.36	MTL	-279.911	1.66	2.609	0.0005272	SLC7A2
8	rs2188021	C	0.362	MTL	-280.822	1.675	2.608	0.0005286	SLC7A2
8	rs7843817	T	0.36	MTL	-276.399	1.618	2.527	0.0006463	SLC7A2
8	rs2213906	C	0.361	MTL	-274.663	1.601	2.499	0.0006936	SLC7A2
8	rs1858713	C	0.293	MTL	-281.234	1.508	2.417	0.0008489	SLC7A2
8	rs10102203	A	0.361	MTL	-270.424	1.551	2.412	0.0008591	SLC7A2
8	rs7822491	C	0.36	MTL	-268.515	1.529	2.398	0.0008901	SLC7A2
3	rs57212039	A	0.15	MTL	-394.749	1.831	2.727	0.0003943	SLC9A9
3	rs17581622	C	0.15	MTL	-387.714	1.76	2.63	0.0005006	SLC9A9
3	rs7428843	C	0.291	MTL	-300.074	1.707	2.572	0.0005782	SLC9A9
3	rs57212657	G	0.141	MTL	-392.225	1.71	2.508	0.0006773	SLC9A9
3	rs62269802	C	0.138	MTL	-385.585	1.626	2.415	0.0008531	SLC9A9
20	rs6039783	C	0.053	MTL	645.327	1.917	2.804	0.0003262	SNAP25
20	rs363029	T	0.049	MTL	651.624	1.833	2.776	0.0003499	SNAP25
20	rs2327265	A	0.058	MTL	614.113	1.883	2.714	0.0004073	SNAP25
20	rs2327266	A	0.058	MTL	614.113	1.883	2.714	0.0004073	SNAP25
20	rs2327267	A	0.058	MTL	614.113	1.883	2.714	0.0004073	SNAP25
20	rs363032	C	0.058	MTL	614.113	1.883	2.714	0.0004073	SNAP25
20	rs3025856	C	0.058	MTL	614.113	1.883	2.714	0.0004073	SNAP25
20	rs363035	T	0.058	MTL	614.113	1.883	2.714	0.0004073	SNAP25
20	rs363036	G	0.058	MTL	614.113	1.883	2.714	0.0004073	SNAP25
20	rs16991263	T	0.054	MTL	632.06	1.861	2.679	0.0004435	SNAP25
20	rs73254501	C	0.054	MTL	632.06	1.861	2.679	0.0004435	SNAP25
20	rs6039782	G	0.054	MTL	632.06	1.861	2.679	0.0004435	SNAP25
20	rs363026	A	0.054	MTL	632.06	1.861	2.679	0.0004435	SNAP25
20	rs6039787	T	0.052	MTL	620.423	1.742	2.637	0.0004929	SNAP25
20	rs3787300	A	0.054	MTL	590.302	1.643	2.378	0.0009358	SNAP25
20	rs8121429	C	0.054	MTL	632.708	1.865	2.721	0.0004002	SNAP25-AS1
1	rs4240962	T	0.098	MTL	493.807	1.975	2.853	0.0002891	SNORA66,FAM69A,RPL5
9	rs45538742	C	0.071	MTL	-502.966	1.537	2.37	0.000954	SNORD62A,PRRC2B
2	rs143177050	T	0.122	MTL	434.615	1.86	2.844	0.0002954	SNRNP27
7	rs62442535	G	0.048	MTL	602.446	1.536	2.378	0.000935	SNX8
4	rs56114253	C	0.183	MTL	361.324	1.795	2.528	0.0006456	SORCS2
4	rs76446006	C	0.073	MTL	529.718	1.75	2.502	0.0006876	SORCS2
11	rs58698151	T	0.092	MTL	513.083	2.025	2.92	0.0002453	SORL1
11	rs3781836	A	0.127	MTL	436.662	1.949	2.79	0.0003379	SORL1
11	rs73595281	G	0.095	MTL	486.24	1.867	2.742	0.0003806	SORL1
11	rs7120354	A	0.093	MTL	492.802	1.893	2.735	0.0003866	SORL1
11	rs60410760	T	0.077	MTL	515.511	1.732	2.513	0.0006697	SORL1
11	rs73595277	G	0.078	MTL	503.606	1.676	2.442	0.0007985	SORL1
2	rs11689817	A	0.296	MTL	308.345	1.821	2.622	0.0005116	SPAST
13	rs6490886	A	0.43	MTL	287.96	1.869	2.766	0.0003583	SPATA13
13	rs7327245	G	0.344	MTL	-287.199	1.711	2.515	0.000666	SPATA13
9	rs12341627	T	0.113	MTL	438.66	1.776	2.489	0.0007094	SPATA31D1
17	rs11652848	T	0.23	MTL	348.69	1.98	2.995	0.0002042	SPNS2
17	rs9890275	T	0.315	MTL	301.857	1.807	2.71	0.0004117	SPNS2
17	rs4790637	T	0.234	MTL	328.537	1.777	2.698	0.0004238	SPNS2
17	rs4790639	T	0.233	MTL	321.495	1.7	2.62	0.0005138	SPNS2
17	rs11656838	T	0.229	MTL	324.935	1.715	2.612	0.0005237	SPNS2
17	rs4790636	T	0.233	MTL	321.477	1.701	2.595	0.000546	SPNS2
17	rs4790199	G	0.339	MTL	-280.284	1.618	2.382	0.0009258	SPNS2
17	rs55818133	T	0.233	MTL	308.958	1.569	2.365	0.000966	SPNS2
17	rs78413523	T	0.16	MTL	370.809	1.7	2.412	0.000859	SPNS3
5	rs13174285	T	0.21	MTL	358.312	1.962	2.925	0.0002426	SPOCK1
5	rs7721087	G	0.235	MTL	331.326	1.817	2.738	0.0003836	SPOCK1
1	rs213501	C	0.336	MTL	300.474	1.852	2.764	0.0003605	SSBP3
1	rs213487	A	0.336	MTL	285.026	1.668	2.481	0.0007242	SSBP3
1	rs213497	T	0.358	MTL	273.275	1.578	2.415	0.0008535	SSBP3
1	rs213483	T	0.353	MTL	277.654	1.62	2.401	0.0008836	SSBP3
1	rs3904686	T	0.112	MTL	-429.321	1.692	2.509	0.0006763	ST6GALNAC3
1	rs61771478	A	0.11	MTL	-426.817	1.646	2.458	0.0007675	ST6GALNAC3
11	rs7104462	G	0.11	MTL	442.23	1.758	2.631	0.0005004	STIM1
11	rs894457	A	0.079	MTL	491.531	1.622	2.381	0.0009275	STIM1
14	rs61986599	A	0.293	MTL	-328.408	2.053	3.098	0.0001586	STON2
14	rs3915226	T	0.373	MTL	-305.126	2.002	3.039	0.0001831	STON2
14	rs73341962	C	0.377	MTL	-304.175	1.998	3.019	0.0001924	STON2
14	rs8011609	T	0.285	MTL	-318.471	1.899	2.9	0.0002575	STON2
14	rs8010181	C	0.288	MTL	-318.016	1.907	2.875	0.0002743	STON2
14	rs11623634	C	0.325	MTL	-306.272	1.893	2.871	0.0002768	STON2
14	rs8011477	T	0.289	MTL	-315.724	1.882	2.858	0.000286	STON2
14	rs8016255	G	0.289	MTL	-315.724	1.882	2.858	0.000286	STON2
14	rs3915223	C	0.277	MTL	-316.457	1.845	2.804	0.0003261	STON2
14	rs11621378	A	0.277	MTL	-316.457	1.845	2.804	0.0003261	STON2
14	rs8014636	G	0.325	MTL	-301.128	1.83	2.785	0.0003421	STON2
14	rs10450939	T	0.278	MTL	-315.462	1.839	2.778	0.0003477	STON2
14	rs12434395	C	0.327	MTL	-300.711	1.831	2.774	0.0003509	STON2
14	rs8014260	G	0.325	MTL	-298.162	1.794	2.726	0.0003952	STON2
14	rs3853416	A	0.315	MTL	-301.246	1.8	2.723	0.0003982	STON2
[truncated: 252 more rows]
