# Supplementary material for: WGS-based telomere length analysis in Dutch family trios implicates stronger maternal inheritance and a role for RRM1 gene
Source: Sci Rep. 2019 Dec 10;9:18758. doi: 10.1038/s41598-019-55109-7 (PMC6904582; doi:10.1038/s41598-019-55109-7)
Supplement: Supplementary file 3 — Supplementary table S1 [file 41598_2019_55109_MOESM3_ESM.xlsx]

## Sheet: regression.stats
WGS-based telomere length analysis in Dutch family trios implicates stronger maternal inheritance and a role for RRM1 gene Lilit Nersisyan*,1, Maria Nikoghosyan1,2, Genome of the Netherlands Project3, Arsen Arakelyan1,2 1. Bioinformatics Group, Institute of Molecular Biology NAS RA, 7 Hasratyan str., 0014, Yerevan, Armenia 2. Institute of Biomedicine and Pharmacy, Russian-Armenian University, 123…
Multiple linear regression coefficients for all the models tested for mean telomere length (MTL) inheritance. The outcome variable is MTL in children, since MTL of parents served as predictors. The best model is highlighted in gray in the top row.
MLR Model	R.adj	b1.Age	b1.mMTL	b1.fMTL	b1.MAC	b1.PAC		Legend
MTL ~ Age + mMTL + fMTL + MAC + PAC <- final model	0.442	* -0.13	*** 0.42	*** 0.25	** 0.25	-0.08
MTL ~ Age + mMTL + fMTL + MAC * PAC	0.446	** -0.14	*** 0.42	*** 0.24	** 0.23	-0.11
MTL ~ Age + mMTL * fMTL + MAC * PAC	0.444	** -0.14	*** 0.42	*** 0.24	** 0.23	-0.11		Coefficients
MTL ~ Age + mMTL + fMTL + MAC	0.442	* -0.13	*** 0.42	*** 0.25	*** 0.18	-		R.adj	Adjusted R squared
MTL ~ Age + mMTL + fMTL + MAC + PAC + Sex	0.44	* -0.13	*** 0.42	*** 0.25	** 0.25	-0.08		b1	beta1 (regression estimate)
MTL ~ Age + mMTL * fMTL + MAC + PAC	0.44	* -0.13	*** 0.42	*** 0.25	** 0.25	-0.08
MTL ~ Age + mMTL * fMTL + MAC	0.44	* -0.13	*** 0.42	*** 0.25	*** 0.18	-
MTL ~ Age + mMTL + fMTL + PAC	0.423	** -0.15	*** 0.41	*** 0.24	-	* 0.12		Variables
MTL ~ Age + mMTL * fMTL + PAC	0.421	** -0.15	*** 0.41	*** 0.24	-	* 0.12		MTL	child’s MTL
MTL ~ Age * mMTL + Age * fMTL	0.42	*** -0.18	*** 0.41	*** 0.22	-	-		mMTL	mother’s MTL
MTL ~ Age + mMTL + fMTL	0.411	** -0.17	*** 0.41	*** 0.24	-	-		fMTL	father’s MTL
MTL ~ Age + mMTL * fMTL	0.409	** -0.17	*** 0.41	*** 0.24	-	-		Age	child’s age
MTL ~ mMTL * fMTL	0.386	-	*** 0.43	*** 0.27	-	-		MAC	mother’s age at conception
MTL ~ Age + mMTL	0.375	*** -0.2	*** 0.53	-	-	-		PAC	father’s age at conception
MTL ~ mMTL	0.339	-	*** 0.58	-	-	-		mAge	mother’s current age
MTL ~ Age + fMTL	0.298	*** -0.21	-	*** 0.45	-	-		fAge	father’s current age
MTL ~ fMTL	0.26	-	-	*** 0.51	-	-
MTL ~ Age + MAC * PAC	0.13	*** -0.33	-	-	0.15	-0.09
MTL ~ Age + MAC	0.126	*** -0.31	-	-	* 0.14	-
MTL ~ Age + PAC	0.116	*** -0.33	-	-	-	0.09
MTL ~ Age	0.111	*** -0.34	-	-	-	-		Significance
MTL ~ Age + Sex	0.108	*** -0.34	-	-	-	-		*	p < 0.05
MTL ~ MAC	0.033	-	-	-	** 0.19	-		**	p < 0.01
MTL ~ MAC * PAC	0.031	-	-	-	* 0.22	-0.08		***	p < 0.001
MTL ~ MAC + PAC	0.03	-	-	-	* 0.24	-0.05
MTL ~ PAC	0.015	-	-	-	-	* 0.14
